# Supplementary material for: Anaplasma phagocytophilum Activates NF-κB Signaling via Redundant Pathways
Source: Front Public Health. 2020 Oct 30;8:558283. doi: 10.3389/fpubh.2020.558283 (PMC7661751; doi:10.3389/fpubh.2020.558283)
Supplement: Supplementary file 2 [file Table_1.XLSX]

## Sheet: Table S1a
Table S1a. NF-κB signaling pathway genes/proteins used in pharmacologic inhibition
gene	gene description	chromosome	start	stop
AKT1	v-akt murine thymoma viral oncogene homolog 1	14	104769349	104795743
BAX	BCL2-associated X protein	19	48954860	48961798
BCL10	B-cell CLL/lymphoma 10	1	85265776	85276921
BCL2	B-cell CLL/lymphoma 2	18	63123346	63319778
BCL2A1	BCL2-related protein A1	15	79960890	79971301
BCL2L1	BCL2-like 1	20	31664452	31723955
BCL2L11	BCL2-like 11 (apoptosis facilitator)	2	111120914	111168445
CXCR5	chemokine (C-X-C motif) receptor 5	11	118883766	118896271
BNIP3	BCL2/adenovirus E1B 19kDa interacting protein 3	10	131967700	131981931
CASP4	caspase 4, apoptosis-related cysteine peptidase	11	104942867	104968598
CCL23	chemokine (C-C motif) ligand 23	17	36013056	36018008
CD274	CD274 molecule	9	5450399	5470567
CD40	CD40 molecule, TNF receptor superfamily member 5	20	46118260	46129745
CD44	CD44 molecule (Indian blood group)	11	35138870	35232402
CHUK	conserved helix-loop-helix ubiquitous kinase	10	100188366	100229610
CIDEA	cell death-inducing DFFA-like effector a	18	12254319	12277595
CRP	C-reactive protein, pentraxin-related	1	159712289	159714589
E2F3	E2F transcription factor 3	6	20401906	20493714
EGFR	epidermal growth factor receptor variant A	7	55019032	55207338
ELK1	ELK1, member of ETS oncogene family	X	47635520	47650604
FADD	Fas (TNFRSF6)-associated via death domain	11	70203163	70207402
FAS	Fas cell surface death receptor	10	88969796	89017059
FGF8	fibroblast growth factor 8 (androgen-induced)	10	101770130	101780369
FN1	fibronectin 1	2	215360454	215436167
IER2	immediate early response 2	19	13150468	13154908
IFNG	interferon, gamma	12	68154770	68159741
IGF1R	insulin-like growth factor 1 receptor	15	98649047	98964530
IKBKB	inhibitor of kappa light polypeptide gene enhancer in B-cells, kinase beta	8	42271302	42332653
IKBKE	inhibitor of kappa light polypeptide gene enhancer in B-cells, kinase epsilon	1	206470243	206496890
IKBKG	inhibitor of kappa light polypeptide gene enhancer in B-cells, kinase gamma	X	154541165	154568573
IL1A	interleukin 1, alpha	2	112773915	112785394
IL1B	interleukin 1, beta	2	112829751	112836779
IL1R1	interleukin 1 receptor, type I	2	102070376	102179874
IL1RN	interleukin 1 receptor antagonist	2	113117893	113134016
IL2RA	interleukin 2 receptor, alpha	10	6010694	6062370
IL8	interleukin 8	4	73740506	73743716
CXCR2	chemokine (C-X-C motif) receptor 2	2	218125290	218137253
IRAK1	interleukin-1 receptor-associated kinase 1	X	154010506	154019891
IRAK2	interleukin-1 receptor-associated kinase 2	3	10164877	10243743
IRF2	interferon regulatory factor 2	4	184387713	184474580
JUNB	jun B proto-oncogene	19	12791496	12793311
KLRAP1	killer cell lectin-like receptor subfamily A pseudogene 1	12	10588478	10599835
LTBR	lymphotoxin beta receptor (TNFR superfamily, member 3)	12	6375368	6391571
MADCAM1	mucosal vascular addressin cell adhesion molecule 1	19	496490	505343
MALT1	mucosa associated lymphoid tissue lymphoma translocation gene 1	18	58671386	58750139
MAP3K1	mitogen-activated protein kinase kinase kinase 1, E3 ubiquitin protein ligase	5	56815073	56896152
MAP3K3	mitogen-activated protein kinase kinase kinase 3	17	63622044	63696310
MAP3K7	mitogen-activated protein kinase kinase kinase 7	6	90513573	90587301
MAP4K1	mitogen-activated protein kinase kinase kinase kinase 1	19	38587640	38618035
MMP9	matrix metallopeptidase 9 (gelatinase B, 92kDa gelatinase, 92kDa type IV collagenase)	20	46008908	46016561
MYB	v-myb avian myeloblastosis viral oncogene homolog	6	135181315	135219173
MYD88	myeloid differentiation primary response 88	3	38138478	38143022
NFKB1	nuclear factor of kappa light polypeptide gene enhancer in B-cells 1	4	102501329	102617302
NFKB2	nuclear factor of kappa light polypeptide gene enhancer in B-cells 2 (p49/p100)	10	102394110	102402529
NFKBIA	nuclear factor of kappa light polypeptide gene enhancer in B-cells inhibitor, alpha	14	35401510	35404754
NFKBIB	nuclear factor of kappa light polypeptide gene enhancer in B-cells inhibitor, beta	19	38899507	38908894
NFKBIZ	nuclear factor of kappa light polypeptide gene enhancer in B-cells inhibitor, zeta	3	101827990	101861025
NOS2	nitric oxide synthase 2, inducible	17	27756766	27800529
NQO1	NAD(P)H dehydrogenase, quinone 1	16	69709401	69726668
NR4A2	nuclear receptor subfamily 4, group A, member 2	2	156324432	156332775
PGR	progesterone receptor	11	101029624	101129813
PIK3CG	phosphatidylinositol-4,5-bisphosphate 3-kinase, catalytic subunit gamma	7	106865278	106908978
PRKCQ	protein kinase C, theta	10	6393596	6580301
PTPN13	protein tyrosine phosphatase, non-receptor type 13 (APO-1/CD95 (Fas)-associated phosphatase)	4	86594315	86815179
RELA	v-rel avian reticuloendotheliosis viral oncogene homolog A	11	65653596	65662972
RELB	v-rel avian reticuloendotheliosis viral oncogene homolog B	19	45001449	45038198
RIPK1	receptor (TNFRSF)-interacting serine-threonine kinase 1	6	3063967	3115187
RPL13A	23 kDa highly basic protein|60S ribosomal protein L13a|OTTHUMP00000165841|tissue specific transplantation antigen 1	19	49487554	49492308
SELP	selectin P (granule membrane protein 140kDa, antigen CD62)	1	169588849	169630139
SELS	#N/A	#N/A	#N/A	#N/A
SLC3A2	solute carrier family 3 (amino acid transporter heavy chain), member 2	11	62856012	62888883
SOD1	superoxide dismutase 1, soluble	21	31659622	31668931
SOD2	superoxide dismutase 2, mitochondrial	6	159679116	159693321
SOX9	SRY (sex determining region Y)-box 9	17	72121020	72126420
TICAM1	toll-like receptor adaptor molecule 1	19	4815924	4831742
TICAM2	toll-like receptor adaptor molecule 2	5	115578642	115602479
TIFA	TRAF-interacting protein with forkhead-associated domain	4	112275626	112285903
TLR1	toll-like receptor 1	4	38796255	38805193
TLR2	toll-like receptor 2	4	153684252	153706091
TLR3	toll-like receptor 3	4	186059050	186085098
TLR4	toll-like receptor 4	9	117704175	117717491
TNFRSF10A	tumor necrosis factor receptor superfamily, member 10a	8	23191457	23225167
TNFRSF10B	tumor necrosis factor receptor superfamily, member 10b	8	23020133	23069187
TNFRSF1A	tumor necrosis factor receptor superfamily, member 1A	12	6328757	6342117
TNFSF13B	tumor necrosis factor (ligand) superfamily, member 13b	13	108269527	108308484
TNIP3	TNFAIP3 interacting protein 3	4	121131408	121227466
TRADD	TNFRSF1A-associated via death domain	16	67154185	67159909
TRAF2	TNF receptor-associated factor 2	9	136886513	136926615
TRAF3	TNF receptor-associated factor 3	14	102777479	102911500
TRAF6	TNF receptor-associated factor 6, E3 ubiquitin protein ligase	11	36483767	36510313
TREM1	triggering receptor expressed on myeloid cells 1	6	41267386	41286719
VCAM1	vascular cell adhesion molecule 1	1	100719640	100739045
controls
VCAM1	vascular cell adhesion molecule 1	1	100719640	100739045
ACTB	actin, beta	7	5527148	5530601
B2M	beta-2-microglobin	15	44711487	44718159
GAPDH	glyceraldehyde-3-phosphate dehydrogenase	12	6534419	6538371
HPRT1	hypoxanthine phosphoribosyltransferase 1	X	134460145	134500668

## Sheet: Table S1b
Table S1b. iTRAQ identification and differential distribution of human proteins within nuclear lysates for A. phagocytophilum-infected and uninfected HL-60 cells
N	Unused	human accession	NF-κB signaling	115:114	116:114	117:114	Mean HL-60	Mean Aph	Ratio Aph/HL-60	log2 FC	Name
1252	2.02	CD44	CD44	1.06424	1.51033	1.34694	1.03212	1.42864	1.38418	0.469035	CD44 antigen precursor (Phagocytic glycoprotein I) (PGP-1) (HUTCH-I) (Extracellular matrix receptor-III) (ECMR-III) (GP90 lymphocyte homing/adhesion receptor) (Hermes antigen) (Hyaluronate receptor) (Heparan sulfate proteoglycan) (Epican) (CDw44) - Homo sapiens (Human)
178	16.21	FAS	FAS	1.02181	0.931803	0.835811	1.0109	0.883807	0.874274	-0.193843	Fatty acid synthase (EC 2.3.1.85) [Includes: [Acyl-carrier-protein] S-acetyltransferase (EC 2.3.1.38); [Acyl-carrier-protein] S-malonyltransferase (EC 2.3.1.39); 3-oxoacyl-[acyl-carrier-protein] synthase (EC 2.3.1.41); 3-oxoacyl-[acyl-carrier-protein] reductase (EC 1.1.1.100); 3-hydroxypalmitoyl-[acyl-carrier-protein] dehydratase (EC 4.2.1.61); Enoyl-[acyl-carrier-protein] reductase (EC 1.3.1.10)…
463	7.45	G6PD	G6PD	1.05354	1.29406	1.37066	1.02677	1.33236	1.29763	0.375876	Glucose-6-phosphate 1-dehydrogenase (EC 1.1.1.49) (G6PD) - Homo sapiens (Human)
387	8.69	GSTP1	GSTP1	1.00822	0.903863	0.916502	1.00411	0.910182	0.906459	-0.141687	Glutathione S-transferase P (EC 2.5.1.18) (GST class-pi) (GSTP1-1) - Homo sapiens (Human)
311	10.56	HDAC1	HDAC1	0.998274	0.956866	0.961775	0.999137	0.959321	0.960149	-0.0586693	Histone deacetylase 1 (HD1) - Homo sapiens (Human)
579	6	IRF2	IRF2	1.10958	1.631	1.68757	1.05479	1.65928	1.57309	0.653605	Interferon regulatory factor 2 (IRF-2) - Homo sapiens (Human)
764	4.1	MGMT	MGMT	0.959139	0.762838	0.787203	0.97957	0.775021	0.791185	-0.337914	Methylated-DNA--protein-cysteine methyltransferase (EC 2.1.1.63) (6-O-methylguanine-DNA methyltransferase) (MGMT) (O-6-methylguanine-DNA-alkyltransferase) - Homo sapiens (Human)
545	6.13	NAMPT	NAMPT	1.24901	1.9221	1.85194	1.1245	1.88702	1.67809	0.746822	Nicotinamide phosphoribosyltransferase (EC 2.4.2.12) (NAmPRTase) (Nampt) (Pre-B cell-enhancing factor) (Pre-B-cell colony-enhancing factor 1) (Visfatin) - Homo sapiens (Human)
1381	2	NFKB2	NFKB2	1.66421	3.46722	3.11106	1.3321	3.28914	2.46913	1.304	Nuclear factor NF-kappa-B p100 subunit (DNA-binding factor KBF2) (H2TF1) (Lymphocyte translocation chromosome 10) (Oncogene Lyt-10) (Lyt10) [Contains: Nuclear factor NF-kappa-B p52 subunit] - Homo sapiens (Human)
170	16.46	NOLC1	NOLC1	0.970832	0.551021	0.592385	0.985416	0.571703	0.580164	-0.785467	Nucleolar phosphoprotein p130 (Nucleolar 130 kDa protein) (140 kDa nucleolar phosphoprotein) (Nopp140) (Nucleolar and coiled-body phosphoprotein 1) - Homo sapiens (Human)
844	4	PPIG	PPIG	0.951193	1.01568	0.919048	0.975597	0.967366	0.991563	-0.0122235	Peptidyl-prolyl cis-trans isomerase G (EC 5.2.1.8) (Peptidyl-prolyl isomerase G) (PPIase G) (Rotamase G) (Cyclophilin G) (Clk-associating RS-cyclophilin) (CARS-cyclophilin) (CARS-Cyp) (SR-cyclophilin) (SRcyp) (SR-cyp) (CASP10) - Homo sapiens (Human)
1183	2.06	1433F		1.03861	0.94488	1.11525	1.01931	1.03006	1.01055	0.0151464	14-3-3 protein eta (Protein AS1) - Homo sapiens (Human)
416	8.14	1A36		1.01174	0.816711	0.773327	1.00587	0.795019	0.79038	-0.339381	HLA class I histocompatibility antigen, A-36 alpha chain precursor (MHC class I antigen A*36) (Aw-36) - Homo sapiens (Human)
157	18.04	3BP1		1.03983	2.40025	2.62203	1.01991	2.51114	2.46211	1.2999	SH3 domain-binding protein 1 (3BP-1) - Homo sapiens (Human)
685	4.7	3MG		0.868739	0.722073	0.707087	0.93437	0.71458	0.764772	-0.386898	DNA-3-methyladenine glycosylase (EC 3.2.2.21) (3-methyladenine DNA glycosidase) (ADPG) (3-alkyladenine DNA glycosylase) (N-methylpurine-DNA glycosylase) - Homo sapiens (Human)
698	4.59	4F2		0.917967	1.05276	1.11392	0.958983	1.08334	1.12968	0.175912	4F2 cell-surface antigen heavy chain (4F2hc) (Lymphocyte activation antigen 4F2 large subunit) (4F2 heavy chain antigen) (CD98 antigen) - Homo sapiens (Human)
219	13.82	6PGD		1.03913	1.32522	1.2469	1.01956	1.28606	1.26138	0.335005	6-phosphogluconate dehydrogenase, decarboxylating (EC 1.1.1.44) - Homo sapiens (Human)
734	4.29	6PGL		1.06938	0.769099	0.845218	1.03469	0.807159	0.780097	-0.358275	6-phosphogluconolactonase (EC 3.1.1.31) (6PGL) - Homo sapiens (Human)
944	3.23	AAAS		1.01991	1.01544	0.918539	1.00996	0.966987	0.957455	-0.0627229	Aladin (Adracalin) - Homo sapiens (Human)
451	7.7	AATM		1.11814	0.922916	0.988123	1.05907	0.95552	0.902224	-0.148442	Aspartate aminotransferase, mitochondrial precursor (EC 2.6.1.1) (Transaminase A) (Glutamate oxaloacetate transaminase 2) - Homo sapiens (Human)
875	3.83	ABCBA		0.937169	1.33625	1.37818	0.968585	1.35721	1.40123	0.486698	ATP-binding cassette sub-family B member 10, mitochondrial precursor (ATP-binding cassette transporter 10) (ABC transporter 10 protein) (Mitochondrial ATP-binding cassette 2) (M-ABC2) - Homo sapiens (Human)
895	3.71	ACAD9		0.953742	0.762835	0.830484	0.976871	0.79666	0.815522	-0.294205	Acyl-CoA dehydrogenase family member 9, mitochondrial precursor (EC 1.3.99.-) (ACAD-9) - Homo sapiens (Human)
1313	2.01	ACADM		1.40206	1.1083	1.36368	1.20103	1.23599	1.02911	0.0413941	Medium-chain specific acyl-CoA dehydrogenase, mitochondrial precursor (EC 1.3.99.3) (MCAD) - Homo sapiens (Human)
1003	2.85	ACBP		1.02126	0.86833	0.994072	1.01063	0.931201	0.921409	-0.118087	Acyl-CoA-binding protein (ACBP) (Diazepam-binding inhibitor) (DBI) (Endozepine) (EP) - Homo sapiens (Human)
278	11.83	ACINU		0.947205	1.14223	1.21305	0.973603	1.17764	1.20957	0.274491	Apoptotic chromatin condensation inducer in the nucleus (Acinus) - Homo sapiens (Human)
1258	2.02	ACON		0.839981	0.747151	0.675591	0.919991	0.711371	0.773237	-0.371017	Aconitate hydratase, mitochondrial precursor (EC 4.2.1.3) (Citrate hydro-lyase) (Aconitase) - Homo sapiens (Human)
715	4.41	ADAS		0.860039	1.05364	0.871691	0.930019	0.962667	1.0351	0.0497763	Alkyldihydroxyacetonephosphate synthase, peroxisomal precursor (EC 2.5.1.26) (Alkyl-DHAP synthase) (Alkylglycerone-phosphate synthase) (Aging-associated gene 5 protein) - Homo sapiens (Human)
671	4.8	ADNP		1.15415	0.965823	1.04923	1.07708	1.00753	0.935427	-0.0963023	Activity-dependent neuroprotector (Activity-dependent neuroprotective protein) - Homo sapiens (Human)
964	3.11	AFG32		0.94215	1.7236	1.69249	0.971075	1.70804	1.75892	0.814689	AFG3-like protein 2 (EC 3.4.24.-) (Paraplegin-like protein) - Homo sapiens (Human)
43	35.52	AHNK		0.984127	1.68872	1.86909	0.992064	1.7789	1.79313	0.842482	Neuroblast differentiation-associated protein AHNAK (Desmoyokin) (Fragments) - Homo sapiens (Human)
417	8.13	AHTF1		0.967641	0.826792	1.0187	0.983821	0.922744	0.937919	-0.0924652	AT-hook-containing transcription factor 1 (Embryonic large molecule derived from yolk sac) - Homo sapiens (Human)
1037	2.66	AIF1		1.05584	1.78605	1.17909	1.02792	1.48257	1.4423	0.528375	Allograft inflammatory factor 1 (AIF-1) (Ionized calcium-binding adapter molecule 1) (Protein G1) - Homo sapiens (Human)
53	31.46	ALDOA		1.01658	1.07085	0.990524	1.00829	1.03069	1.02221	0.0316974	Fructose-bisphosphate aldolase A (EC 4.1.2.13) (Muscle-type aldolase) (Lung cancer antigen NY-LU-1) - Homo sapiens (Human)
804	4.01	AMPB		1.18165	1.19971	1.05973	1.09083	1.12972	1.03566	0.0505472	Aminopeptidase B (EC 3.4.11.6) (Ap-B) (Arginyl aminopeptidase) (Arginine aminopeptidase) - Homo sapiens (Human)
1316	2.01	AMPM1		1.03361	1.23857	1.34275	1.01681	1.29066	1.26933	0.344065	Methionine aminopeptidase 1 (EC 3.4.11.18) (MetAP 1) (MAP 1) (Peptidase M 1) - Homo sapiens (Human)
848	4	AMPM2		1.10496	1.0026	0.984033	1.05248	0.993317	0.943788	-0.0834647	Methionine aminopeptidase 2 (EC 3.4.11.18) (MetAP 2) (Peptidase M 2) (Initiation factor 2-associated 67 kDa glycoprotein) (p67) (p67eIF2) - Homo sapiens (Human)
567	6.01	AMPN		1.0034	1.24405	1.15139	1.0017	1.19772	1.19568	0.257835	Aminopeptidase N (EC 3.4.11.2) (hAPN) (Alanyl aminopeptidase) (Microsomal aminopeptidase) (Aminopeptidase M) (gp150) (Myeloid plasma membrane glycoprotein CD13) (CD13 antigen) - Homo sapiens (Human)
1119	2.18	AN32A		0.917397	0.878787	0.910421	0.958698	0.894604	0.933144	-0.0998279	Acidic leucine-rich nuclear phosphoprotein 32 family member A (Potent heat-stable protein phosphatase 2A inhibitor I1PP2A) (Acidic nuclear phosphoprotein pp32) (Leucine-rich acidic nuclear protein) (Lanp) (Putative HLA-DR-associated protein I) (PHAPI) (Mapmodulin) - Homo sapiens (Human)
270	12	AN32B		0.951371	0.82146	0.860784	0.975685	0.841122	0.862083	-0.214101	Acidic leucine-rich nuclear phosphoprotein 32 family member B (PHAPI2 protein) (Silver-stainable protein SSP29) (Acidic protein rich in leucines) - Homo sapiens (Human)
1142	2.12	AN32E		1.08767	0.781924	0.918022	1.04384	0.849973	0.814278	-0.296406	Acidic leucine-rich nuclear phosphoprotein 32 family member E (LANP-like protein) (LANP-L) - Homo sapiens (Human)
840	4	ANC2		0.949499	1.18411	1.14528	0.974749	1.16469	1.19486	0.256844	Anaphase-promoting complex subunit 2 (APC2) (Cyclosome subunit 2) - Homo sapiens (Human)
1231	2.03	ANC4		1.18797	1.24888	1.0991	1.09399	1.17399	1.07313	0.101827	Anaphase-promoting complex subunit 4 (APC4) (Cyclosome subunit 4) - Homo sapiens (Human)
1341	2	ANX11		0.976791	0.919584	0.884453	0.988396	0.902018	0.912609	-0.131932	Annexin A11 (Annexin XI) (Calcyclin-associated annexin 50) (CAP-50) (56 kDa autoantigen) - Homo sapiens (Human)
276	11.88	ANXA1		1.00851	1.34058	1.42632	1.00426	1.38345	1.37759	0.462145	Annexin A1 (Annexin I) (Lipocortin I) (Calpactin II) (Chromobindin-9) (p35) (Phospholipase A2 inhibitory protein) - Homo sapiens (Human)
164	16.87	ANXA2		0.959227	1.97869	2.05101	0.979614	2.01485	2.05678	1.04039	Annexin A2 (Annexin II) (Lipocortin II) (Calpactin I heavy chain) (Chromobindin-8) (p36) (Protein I) (Placental anticoagulant protein IV) (PAP-IV) - Homo sapiens (Human)
134	19.85	ANXA6		1.02196	1.10536	1.20486	1.01098	1.15511	1.14256	0.192273	Annexin A6 (Annexin VI) (Lipocortin VI) (P68) (P70) (Protein III) (Chromobindin-20) (67 kDa calelectrin) (Calphobindin-II) (CPB-II) - Homo sapiens (Human)
1125	2.17	AOF1		0.931731	0.772479	0.918875	0.965865	0.845677	0.875564	-0.191716	Flavin-containing amine oxidase domain-containing protein 1 (EC 1.-.-.-) - Homo sapiens (Human)
663	4.88	AP1B1		0.991442	1.15847	1.15707	0.995721	1.15777	1.16274	0.217531	AP-1 complex subunit beta-1 (Adapter-related protein complex 1 beta-1 subunit) (Beta-adaptin 1) (Adaptor protein complex AP-1 beta-1 subunit) (Golgi adaptor HA1/AP1 adaptin beta subunit) (Clathrin assembly protein complex 1 beta large chain) - Homo sapiens (Human)
77	25.79	APEX1		0.949531	0.827589	0.785204	0.974766	0.806397	0.827272	-0.273566	DNA-(apurinic or apyrimidinic site) lyase (EC 4.2.99.18) (AP endonuclease 1) (APEX nuclease) (APEN) (REF-1 protein) - Homo sapiens (Human)
339	9.99	AQR		0.983509	0.959933	0.957734	0.991755	0.958833	0.966805	-0.0487028	Intron-binding protein aquarius (Intron-binding protein of 160 kDa) (IBP160) - Homo sapiens (Human)
241	13.02	ARC1B		1.07545	1.42015	1.34223	1.03772	1.38119	1.33098	0.412487	Actin-related protein 2/3 complex subunit 1B (ARP2/3 complex 41 kDa subunit) (p41-ARC) - Homo sapiens (Human)
1107	2.22	ARD1H		1.02905	0.926018	0.970388	1.01452	0.948203	0.93463	-0.0975329	N-terminal acetyltransferase complex ARD1 subunit homolog A (EC 2.3.1.88) (EC 2.3.1.-) - Homo sapiens (Human)
266	12.07	ARHG1		1.04739	1.22374	1.39539	1.02369	1.30957	1.27926	0.35531	Rho guanine nucleotide exchange factor 1 (p115-RhoGEF) (p115RhoGEF) (115 kDa guanine nucleotide exchange factor) (Sub1.5) - Homo sapiens (Human)
556	6.03	ARHG2		0.899243	0.858773	0.807424	0.949621	0.833099	0.877296	-0.188865	Rho/Rac guanine nucleotide exchange factor 2 (GEF-H1 protein) (Proliferating cell nucleolar antigen p40) - Homo sapiens (Human)
189	15.45	ARI1A		1.25196	1.03691	1.08369	1.12598	1.0603	0.94167	-0.0867066	AT-rich interactive domain-containing protein 1A (ARID domain-containing protein 1A) (SWI/SNF-related, matrix-associated, actin-dependent regulator of chromatin subfamily F member 1) (SWI-SNF complex protein p270) (B120) (SWI-like protein) (Osa homolog 1) (hOSA1) (hELD) (BRG1-associated factor 250) (BAF250) (BRG1-associated factor 250a) (BAF250A) - Homo sapiens (Human)
1091	2.32	ARI1B		1.06691	0.945218	1.06494	1.03346	1.00508	0.97254	-0.040171	AT-rich interactive domain-containing protein 1B (ARID domain-containing protein 1B) (Osa homolog 2) (hOsa2) (p250R) (BRG1-binding protein hELD/OSA1) (BRG1-associated factor 250b) (BAF250B) - Homo sapiens (Human)
331	10.08	ARI3A		0.954042	1.50294	1.50479	0.977021	1.50386	1.53923	0.622213	AT-rich interactive domain-containing protein 3A (ARID domain-containing protein 3A) (B-cell regulator of IgH transcription) (Bright) (E2F-binding protein 1) - Homo sapiens (Human)
874	3.84	ARID2		0.997001	0.970502	1.13438	0.9985	1.05244	1.05402	0.0759022	AT-rich interactive domain-containing protein 2 (ARID domain-containing protein 2) (BRG1-associated factor 200) (BAF200) - Homo sapiens (Human)
264	12.08	ARMET		1.03636	1.19368	1.32637	1.01818	1.26002	1.23753	0.307458	ARMET protein precursor (Arginine-rich protein) - Homo sapiens (Human)
1234	2.03	ARP8		1.14812	0.973901	1.10034	1.07406	1.03712	0.965606	-0.050494	Actin-related protein 8 - Homo sapiens (Human)
245	12.74	ARPC3		1.01393	1.38954	1.29503	1.00696	1.34229	1.333	0.414682	Actin-related protein 2/3 complex subunit 3 (ARP2/3 complex 21 kDa subunit) (p21-ARC) - Homo sapiens (Human)
161	17.35	ARS2		1.06265	0.912689	0.915882	1.03133	0.914286	0.886514	-0.173784	Arsenite-resistance protein 2 - Homo sapiens (Human)
345	9.77	ASC		0.970823	0.939458	0.85691	0.985412	0.898184	0.911481	-0.133716	Apoptosis-associated speck-like protein containing a CARD (hASC) (PYD and CARD domain-containing protein) (Target of methylation-induced silencing 1) (Caspase recruitment domain-containing protein 5) - Homo sapiens (Human)
996	2.86	AT2A2		0.998524	1.28211	1.1559	0.999262	1.21901	1.21991	0.28677	Sarcoplasmic/endoplasmic reticulum calcium ATPase 2 (EC 3.6.3.8) (Calcium pump 2) (SERCA2) (SR Ca(2+)-ATPase 2) (Calcium-transporting ATPase sarcoplasmic reticulum type, slow twitch skeletal muscle isoform) (Endoplasmic reticulum class 1/2 Ca(2+) ATPase) - Homo sapiens (Human)
939	3.3	AT5F1		1.02781	0.971511	1.00319	1.01391	0.987353	0.97381	-0.0382883	ATP synthase B chain, mitochondrial precursor (EC 3.6.3.14) - Homo sapiens (Human)
1112	2.2	ATF1		2.71265	1.27529	1.20303	1.85633	1.23916	0.667534	-0.583087	Cyclic AMP-dependent transcription factor ATF-1 (Activating transcription factor 1) (TREB36 protein) - Homo sapiens (Human)
506	6.69	ATM		0.993599	1.08669	1.02684	0.9968	1.05677	1.06016	0.0842841	Serine-protein kinase ATM (EC 2.7.11.1) (Ataxia telangiectasia mutated) (A-T, mutated) - Homo sapiens (Human)
1096	2.3	ATOX1		0.91653	0.826187	0.915404	0.958265	0.870795	0.908721	-0.138091	Copper transport protein ATOX1 (Metal transport protein ATX1) - Homo sapiens (Human)
66	28.51	ATPB		1.01619	0.947126	1.0129	1.0081	0.980012	0.972141	-0.0407629	ATP synthase subunit beta, mitochondrial precursor (EC 3.6.3.14) - Homo sapiens (Human)
564	6.02	ATPO		0.978123	0.852641	0.931425	0.989061	0.892033	0.901898	-0.148963	ATP synthase O subunit, mitochondrial precursor (EC 3.6.3.14) (Oligomycin sensitivity conferral protein) (OSCP) - Homo sapiens (Human)
1049	2.58	ATX2L		1.07722	0.998601	0.964534	1.03861	0.981568	0.945076	-0.0814971	Ataxin-2-like protein (Ataxin-2 domain protein) (Ataxin-2-related protein) - Homo sapiens (Human)
1247	2.02	AYTL1		0.957476	1.27334	1.19852	0.978738	1.23593	1.26278	0.336603	Acyltransferase-like 1 (EC 2.3.1.-) - Homo sapiens (Human)
408	8.31	BASP		1.15661	1.22513	1.20815	1.0783	1.21664	1.12829	0.174139	Brain acid soluble protein 1 (BASP1 protein) (Neuronal axonal membrane protein NAP-22) (22 kDa neuronal tissue-enriched acidic protein) - Homo sapiens (Human)
239	13.13	BAZ1A		1.01456	1.01753	1.01102	1.00728	1.01427	1.00694	0.00998353	Bromodomain adjacent to zinc finger domain protein 1A (ATP-utilizing chromatin assembly and remodeling factor 1) (hACF1) (ATP-dependent chromatin remodelling protein) (Williams syndrome transcription factor-related chromatin-remodeling factor 180) (WCRF180) (hWALp1) (CHRAC subunit ACF1) - Homo sapiens (Human)
462	7.5	BAZ1B		0.867719	1.00285	1.08019	0.93386	1.04152	1.11529	0.157418	Bromodomain adjacent to zinc finger domain protein 1B (Williams-Beuren syndrome chromosome region 9 protein) (Williams syndrome transcription factor) (hWALP2) - Homo sapiens (Human)
301	10.95	BCLF1		1.01446	1.04861	1.02756	1.00723	1.03808	1.03063	0.0435263	Bcl-2-associated transcription factor 1 (Btf) - Homo sapiens (Human)
965	3.11	BID		0.992046	0.970954	0.970142	0.996023	0.970548	0.974423	-0.0373793	BH3-interacting domain death agonist (BID) (p22 BID) [Contains: BH3-interacting domain death agonist p15 (p15 BID); BH3-interacting domain death agonist p13 (p13 BID); BH3-interacting domain death agonist p11 (p11 BID)] - Homo sapiens (Human)
834	4	BIN2		1.15534	2.34829	2.41866	1.07767	2.38348	2.21169	1.14515	Bridging integrator 2 (Breast cancer-associated protein 1) - Homo sapiens (Human)
1429	2	BPNT1		1.28662	1.23742	1.32323	1.14331	1.28032	1.11984	0.163291	3'(2'),5'-bisphosphate nucleotidase 1 (EC 3.1.3.7) (Bisphosphate 3'-nucleotidase 1) (PAP-inositol-1,4-phosphatase) (PIP) - Homo sapiens (Human)
862	4	BRCC3		0.90127	0.827557	0.771538	0.950635	0.799547	0.841067	-0.249708	BRCA1/BRCA2-containing complex subunit 3 - Homo sapiens (Human)
700	4.58	BRD4		1.22491	1.26322	1.24765	1.11246	1.25544	1.12853	0.17444	Bromodomain-containing protein 4 (HUNK1 protein) - Homo sapiens (Human)
604	5.7	BRD8		1.02063	0.990764	1.05743	1.01032	1.0241	1.01364	0.0195456	Bromodomain-containing protein 8 (p120) (Skeletal muscle abundant protein) (Skeletal muscle abundant protein 2) (Thyroid hormone receptor coactivating protein 120kDa) (TrCP120) - Homo sapiens (Human)
298	10.99	BRE1B		0.943364	0.999955	1.03105	0.971682	1.0155	1.0451	0.0636342	E3 ubiquitin-protein ligase BRE1B (EC 6.3.2.-) (BRE1-B) (RING finger protein 40) (95 kDa retinoblastoma-associated protein) (RBP95) - Homo sapiens (Human)
1412	2	BTB14		1.10501	1.27274	1.51209	1.05251	1.39241	1.32295	0.40376	BTB/POZ domain-containing protein 14B (Nucleus accumbens-1) (NAC-1) - Homo sapiens (Human)
1402	2	BTF3		0.980495	0.995902	0.605233	0.990248	0.800568	0.808452	-0.306766	Transcription factor BTF3 (RNA polymerase B transcription factor 3) - Homo sapiens (Human)
971	3.05	BXDC2		0.916161	1.11018	0.988982	0.95808	1.04958	1.09551	0.131597	Brix domain-containing protein 2 (Ribosome biogenesis protein Brix) - Homo sapiens (Human)
854	4	C1QBP		0.908035	0.745142	0.712098	0.954018	0.72862	0.763738	-0.38885	Complement component 1 Q subcomponent-binding protein, mitochondrial precursor (Glycoprotein gC1qBP) (C1qBP) (GC1q-R protein) (Hyaluronan-binding protein 1) (Mitochondrial matrix protein p32) (p33) - Homo sapiens (Human)
688	4.67	C1TC		1.11792	0.74598	1.04058	1.05896	0.893282	0.843546	-0.245462	C-1-tetrahydrofolate synthase, cytoplasmic (C1-THF synthase) [Includes: Methylenetetrahydrofolate dehydrogenase (EC 1.5.1.5); Methenyltetrahydrofolate cyclohydrolase (EC 3.5.4.9); Formyltetrahydrofolate synthetase (EC 6.3.4.3)] - Homo sapiens (Human)
1428	2	CA057		1.0662	0.893635	0.97482	1.0331	0.934227	0.904296	-0.145134	Probable UPF0334 kinase-like protein C1orf57 - Homo sapiens (Human)
575	6	CAF1B		0.901261	0.902045	0.754343	0.95063	0.828194	0.871205	-0.198916	Chromatin assembly factor 1 subunit B (CAF-1 subunit B) (Chromatin assembly factor I p60 subunit) (CAF-I 60 kDa subunit) (CAF-Ip60) (M-phase phosphoprotein 7) - Homo sapiens (Human)
120	20.83	CALR		1.05577	0.886028	0.959609	1.02789	0.922819	0.897784	-0.15556	Calreticulin precursor (CRP55) (Calregulin) (HACBP) (ERp60) (grp60) - Homo sapiens (Human)
229	13.53	CALX		1.04997	0.89786	0.954289	1.02499	0.926074	0.9035	-0.146403	Calnexin precursor (Major histocompatibility complex class I antigen-binding protein p88) (p90) (IP90) - Homo sapiens (Human)
1044	2.62	CAPG		1.15608	1.89128	1.8503	1.07804	1.87079	1.73536	0.795238	Macrophage capping protein (Actin-regulatory protein CAP-G) - Homo sapiens (Human)
282	11.67	CATA		1.07513	0.945661	0.974647	1.03756	0.960154	0.925393	-0.111862	Catalase (EC 1.11.1.6) - Homo sapiens (Human)
716	4.4	CATD		1.06054	1.36462	1.30022	1.03027	1.33242	1.29327	0.371027	Cathepsin D precursor (EC 3.4.23.5) [Contains: Cathepsin D light chain; Cathepsin D heavy chain] - Homo sapiens (Human)
313	10.52	CATG		0.955615	0.896288	0.828723	0.977807	0.862506	0.882081	-0.181016	Cathepsin G precursor (EC 3.4.21.20) (CG) - Homo sapiens (Human)
302	10.78	CAZA1		1.19261	1.48157	1.3839	1.09631	1.43274	1.30688	0.386122	F-actin capping protein subunit alpha-1 (CapZ alpha-1) - Homo sapiens (Human)
196	15.19	CCAR1		0.954071	1.03468	1.05407	0.977036	1.04438	1.06892	0.0961584	Cell division cycle and apoptosis regulator protein 1 (Cell cycle and apoptosis regulatory protein 1) (CARP-1) (Death inducer with SAP domain) - Homo sapiens (Human)
1493	2	CD14		1.79812	2.34788	3.0163	1.39906	2.68209	1.91706	0.938898	Monocyte differentiation antigen CD14 precursor (Myeloid cell-specific leucine-rich glycoprotein) [Contains: Monocyte differentiation antigen CD14, urinary form; Monocyte differentiation antigen CD14, membrane-bound form] - Homo sapiens (Human)
1108	2.21	CD2L2		1.00907	1.07796	0.968763	1.00453	1.02336	1.01874	0.026789	PITSLRE serine/threonine-protein kinase CDC2L2 (EC 2.7.11.22) (Galactosyltransferase-associated protein kinase p58/GTA) (Cell division cycle 2-like protein kinase 2) (CDK11) - Homo sapiens (Human)
995	2.88	CD45		0.959816	1.94408	1.58884	0.979908	1.76646	1.80268	0.850146	Leukocyte common antigen precursor (EC 3.1.3.48) (L-CA) (T200) (CD45 antigen) - Homo sapiens (Human)
447	7.74	CDC5L		0.987231	1.01798	1.04698	0.993616	1.03248	1.03911	0.0553537	Cell division cycle 5-like protein (Cdc5-like protein) (Pombe cdc5-related protein) - Homo sapiens (Human)
515	6.59	CEBPZ		0.962624	0.722352	0.778523	0.981312	0.750437	0.764729	-0.38698	CCAAT/enhancer-binding protein zeta (CCAAT-box-binding transcription factor) (CCAAT-binding factor) (CBF) - Homo sapiens (Human)
767	4.08	CEND2		0.963321	1.30928	1.18494	0.98166	1.24711	1.27041	0.345293	Centaurin-delta 2 (Cnt-d2) (Arf-GAP, Rho-GAP, ankyrin repeat and pleckstrin homology domain-containing protein 1) - Homo sapiens (Human)
928	3.44	CF115		0.983808	1.05467	1.17145	0.991904	1.11306	1.12214	0.166258	Uncharacterized protein C6orf115 - Homo sapiens (Human)
1411	2	CF150		0.793993	1.36242	1.66144	0.896997	1.51193	1.68555	0.753217	Uncharacterized protein C6orf150 - Homo sapiens (Human)
114	21.48	CH60		1.00534	0.890609	0.940659	1.00267	0.915634	0.913198	-0.131	60 kDa heat shock protein, mitochondrial precursor (Hsp60) (60 kDa chaperonin) (CPN60) (Heat shock protein 60) (HSP-60) (Mitochondrial matrix protein P1) (P60 lymphocyte protein) (HuCHA60) - Homo sapiens (Human)
10	55.71	CHD4		0.997302	0.952597	0.909814	0.998651	0.931205	0.932463	-0.100882	Chromodomain helicase-DNA-binding protein 4 (EC 3.6.1.-) (ATP-dependent helicase CHD4) (CHD-4) (Mi-2 autoantigen 218 kDa protein) (Mi2-beta) - Homo sapiens (Human)
1284	2.01	CHD6		0.858048	1.08966	1.02334	0.929024	1.0565	1.13722	0.185507	Chromodomain-helicase-DNA-binding protein 6 (EC 3.6.1.-) (ATP-dependent helicase CHD6) (CHD-6) (Radiation-induced gene B protein) - Homo sapiens (Human)
1206	2.04	CHD7		1.23161	0.619527	0.734408	1.11581	0.676968	0.606707	-0.720928	Chromodomain-helicase-DNA-binding protein 7 (EC 3.6.1.-) (ATP-dependent helicase CHD7) (CHD-7) (Fragment) - Homo sapiens (Human)
757	4.12	CHD8		1.0148	1.26857	1.03489	1.0074	1.15173	1.14327	0.193172	Chromodomain-helicase-DNA-binding protein 8 (EC 3.6.1.-) (ATP-dependent helicase CHD8) (CHD-8) (Helicase with SNF2 domain 1) - Homo sapiens (Human)
1455	2	CHM4A		0.675381	0.591393	0.771444	0.83769	0.681419	0.813449	-0.297876	Charged multivesicular body protein 4a (Chromatin-modifying protein 4a) (CHMP4a) (Vacuolar protein sorting 7-1) (SNF7-1) (hSnf-1) (SNF7 homolog associated with Alix-2) - Homo sapiens (Human)
1492	2	CHRC1		0.985722	0.867571	1.00113	0.992861	0.934352	0.941071	-0.0876249	Chromatin accessibility complex protein 1 (CHRAC-1) (CHRAC-15) (HuCHRAC15) (DNA polymerase epsilon subunit p15) - Homo sapiens (Human)
293	11.19	CKAP5		0.954109	1.15636	1.16514	0.977055	1.16075	1.18801	0.248549	Cytoskeleton-associated protein 5 (Colonic and hepatic tumor over-expressed protein) (Ch-TOG protein) - Homo sapiens (Human)
432	8	CL011		0.984268	0.871564	0.848866	0.992134	0.860215	0.867035	-0.205838	Uncharacterized protein C12orf11 (Sarcoma antigen NY-SAR-95) - Homo sapiens (Human)
485	6.98	CLIC1		1.01243	1.33991	1.28111	1.00621	1.31051	1.30242	0.381191	Chloride intracellular channel protein 1 (Nuclear chloride ion channel 27) (NCC27) (Chloride channel ABP) (Regulatory nuclear chloride ion channel protein) (hRNCC) - Homo sapiens (Human)
1257	2.02	CLPX		0.876035	0.637711	0.826141	0.938017	0.731926	0.78029	-0.357917	ATP-dependent Clp protease ATP-binding subunit ClpX-like, mitochondrial precursor - Homo sapiens (Human)
1132	2.15	CN004		0.872628	1.07896	1.15114	0.936314	1.11505	1.19089	0.252041	RING finger protein C14orf4 - Homo sapiens (Human)
1032	2.7	CN37		1.04373	1.6869	1.65711	1.02186	1.67201	1.63623	0.710379	2',3'-cyclic-nucleotide 3'-phosphodiesterase (EC 3.1.4.37) (CNP) (CNPase) - Homo sapiens (Human)
1050	2.58	CND1		1.04425	1.11297	1.11983	1.02213	1.1164	1.09223	0.127281	Condensin complex subunit 1 (Non-SMC condensin I complex subunit D2) (Chromosome condensation-related SMC-associated protein 1) (Chromosome-associated protein D2) (hCAP-D2) (XCAP-D2 homolog) - Homo sapiens (Human)
1350	2	CND3		0.932239	1.518	0.878415	0.966119	1.19821	1.24023	0.310602	Condensin complex subunit 3 (Non-SMC condensin I complex subunit G) (Chromosome-associated protein G) (Condensin subunit CAP-G) (hCAP-G) (XCAP-G homolog) (Antigen NY-MEL-3) - Homo sapiens (Human)
1103	2.26	CNDD3		1.01759	0.874701	0.936926	1.0088	0.905813	0.897916	-0.155348	Condensin-II complex subunit D3 (Non-SMC condensin II complex subunit D3) (hCAP-D3) - Homo sapiens (Human)
737	4.27	CNDP2		1.05734	1.10021	1.06027	1.02867	1.08024	1.05013	0.0705714	Cytosolic nonspecific dipeptidase (Glutamate carboxypeptidase-like protein 1) (CNDP dipeptidase 2) - Homo sapiens (Human)
1054	2.54	COASY		0.876169	0.88777	1.00197	0.938085	0.944872	1.00724	0.0104013	Bifunctional coenzyme A synthase (CoA synthase) (NBP) (POV-2) [Includes: Phosphopantetheine adenylyltransferase (EC 2.7.7.3) (Pantetheine-phosphate adenylyltransferase) (PPAT) (Dephospho-CoA pyrophosphorylase); Dephospho-CoA kinase (EC 2.7.1.24) (DPCK) (Dephosphocoenzyme A kinase) (DPCOAK)] - Homo sapiens (Human)
233	13.35	COF1		1.03562	1.1208	1.14638	1.01781	1.13359	1.11375	0.15543	Cofilin-1 (Cofilin, non-muscle isoform) (18 kDa phosphoprotein) (p18) - Homo sapiens (Human)
1503	2	COMD8		1.19308	0.974209	0.889312	1.09654	0.931761	0.84973	-0.234924	COMM domain-containing protein 8 - Homo sapiens (Human)
430	8	COPA		0.933949	1.0768	1.06471	0.966974	1.07076	1.10733	0.147079	Coatomer subunit alpha (Alpha-coat protein) (Alpha-COP) (HEPCOP) (HEP-COP) [Contains: Xenin (Xenopsin-related peptide); Proxenin] - Homo sapiens (Human)
622	5.45	COPB		1.12148	1.35089	1.26601	1.06074	1.30845	1.23353	0.302793	Coatomer subunit beta (Beta-coat protein) (Beta-COP) - Homo sapiens (Human)
395	8.58	COPG		1.02806	1.20867	1.20309	1.01403	1.20588	1.18919	0.249983	Coatomer subunit gamma (Gamma-coat protein) (Gamma-COP) - Homo sapiens (Human)
81	25.43	COR1A		0.961878	1.57574	1.5499	0.980939	1.56282	1.59319	0.671916	Coronin-1A (Coronin-like protein p57) (Coronin-like protein A) (Clipin-A) (Tryptophan aspartate-containing coat protein) (TACO) - Homo sapiens (Human)
630	5.41	COTL1		0.931407	1.09256	1.04657	0.965703	1.06956	1.10755	0.147372	Coactosin-like protein - Homo sapiens (Human)
1498	2	COX41		0.897819	0.912673	0.950904	0.94891	0.931789	0.981957	-0.0262679	Cytochrome c oxidase subunit 4 isoform 1, mitochondrial precursor (EC 1.9.3.1) (Cytochrome c oxidase subunit IV isoform 1) (COX IV-1) (Cytochrome c oxidase polypeptide IV) - Homo sapiens (Human)
1312	2.01	COX5B		0.953537	0.762816	0.835977	0.976768	0.799397	0.81841	-0.289105	Cytochrome c oxidase subunit 5B, mitochondrial precursor (EC 1.9.3.1) (Cytochrome c oxidase polypeptide Vb) - Homo sapiens (Human)
294	11.06	CPSF1		0.939417	0.98055	0.942474	0.969709	0.961512	0.991547	-0.0122464	Cleavage and polyadenylation specificity factor subunit 1 (Cleavage and polyadenylation specificity factor 160 kDa subunit) (CPSF 160 kDa subunit) - Homo sapiens (Human)
558	6.03	CPSF3		1.00465	0.976262	1.0286	1.00233	1.00243	1.0001	0.00014704	Cleavage and polyadenylation specificity factor subunit 3 (Cleavage and polyadenylation specificity factor 73 kDa subunit) (CPSF 73 kDa subunit) - Homo sapiens (Human)
412	8.21	CPSF7		0.956732	0.833904	0.814147	0.978366	0.824026	0.842247	-0.247685	Cleavage and polyadenylation specificity factor 7 (Cleavage and polyadenylation specificity factor 59 kDa subunit) (CPSF 59 kDa subunit) (Pre-mRNA cleavage factor Im 59 kDa subunit) - Homo sapiens (Human)
904	3.7	CPT1A		1.0099	0.940778	0.762952	1.00495	0.851865	0.847668	-0.238429	Carnitine O-palmitoyltransferase I, liver isoform (EC 2.3.1.21) (CPT I) (CPTI-L) (Carnitine palmitoyltransferase 1A) - Homo sapiens (Human)
1322	2.01	CQ049		1.03389	1.42404	1.62382	1.01694	1.52393	1.49854	0.583557	Uncharacterized potential DNA-binding protein C17orf49 - Homo sapiens (Human)
808	4.01	CRNL1		1.04295	1.04086	1.15734	1.02147	1.0991	1.07599	0.105665	Crooked neck-like protein 1 (Crooked neck homolog) (hCrn) - Homo sapiens (Human)
516	6.53	CRSP2		0.823176	0.804621	0.820987	0.911588	0.812804	0.891635	-0.165474	CRSP complex subunit 2 (Cofactor required for Sp1 transcriptional activation subunit 2) (Transcriptional coactivator CRSP150) (Vitamin D3 receptor-interacting protein complex 150 kDa component) (DRIP150) (Thyroid hormone receptor-associated protein complex 170 kDa component) (Trap170) (Activator-recruited cofactor 150 kDa component) (ARC150) - Homo sapiens (Human)
712	4.42	CRSP3		0.917866	0.841542	0.747832	0.958933	0.794687	0.82872	-0.271043	CRSP complex subunit 3 (Cofactor required for Sp1 transcriptional activation subunit 3) (Transcriptional coactivator CRSP130) (Vitamin D3 receptor-interacting protein complex 130 kDa component) (DRIP130) (Activator-recruited cofactor 130 kDa component) (ARC130) - Homo sapiens (Human)
1502	2	CS010		1.34717	1.15179	0.980377	1.17359	1.06608	0.908397	-0.138605	Uncharacterized protein C19orf10 precursor (Stromal cell-derived growth factor SF20) (Interleukin-25) (IL-25) - Homo sapiens (Human)
1311	2.01	CSN1		1.00597	0.895674	1.01945	1.00299	0.957562	0.954711	-0.0668647	COP9 signalosome complex subunit 1 (Signalosome subunit 1) (SGN1) (JAB1-containing signalosome subunit 1) (G protein pathway suppressor 1) (Protein GPS1) (Protein MFH) - Homo sapiens (Human)
470	7.33	CT043		1.09259	1.07693	1.17501	1.04629	1.12597	1.07615	0.105883	Uncharacterized protein C20orf43 - Homo sapiens (Human)
445	7.8	CTBL1		0.959208	0.986863	1.06255	0.979604	1.02471	1.04604	0.0649428	Beta-catenin-like protein 1 (Nuclear-associated protein) (NAP) (Testis development protein NYD-SP19) - Homo sapiens (Human)
361	9.41	CTBP1		0.979874	0.890737	0.880893	0.989937	0.885815	0.89482	-0.160331	C-terminal-binding protein 1 (EC 1.1.1.-) (CtBP1) - Homo sapiens (Human)
1144	2.12	CU005		0.987473	2.08513	1.6709	0.993737	1.87801	1.88985	0.918272	Uncharacterized protein C21orf5 - Homo sapiens (Human)
1384	2	CU070		1.22708	1.07505	0.915312	1.11354	0.99518	0.893709	-0.162123	Uncharacterized protein C21orf70 - Homo sapiens (Human)
1099	2.27	CUTC		1.07083	1.0288	0.911045	1.03542	0.969924	0.936747	-0.0942682	Copper homeostasis protein cutC homolog - Homo sapiens (Human)
610	5.61	CV019		1.05674	1.17731	1.17968	1.02837	1.17849	1.14598	0.196586	Uncharacterized protein C22orf19 (NF2/meningioma region protein pK1.3) (Placental protein 39.2) - Homo sapiens (Human)
738	4.27	CXCC1		1.2656	0.951746	1.00556	1.1328	0.978654	0.863926	-0.211021	CpG-binding protein (PHD finger and CXXC domain-containing protein 1) (CXXC-type zinc finger protein 1) - Homo sapiens (Human)
843	4	CY24A		1.00978	1.25585	1.44009	1.00489	1.34797	1.34141	0.423748	Cytochrome b-245 light chain (p22 phagocyte B-cytochrome) (Neutrophil cytochrome b 22 kDa polypeptide) (p22-phox) (p22phox) (Cytochrome b(558) alpha chain) (Cytochrome b558 subunit alpha) (Superoxide-generating NADPH oxidase light chain subunit) - Homo sapiens (Human)
963	3.12	CY24B		0.94133	1.2038	1.30726	0.970665	1.25553	1.29347	0.371249	Cytochrome b-245 heavy chain (p22 phagocyte B-cytochrome) (Neutrophil cytochrome b 91 kDa polypeptide) (CGD91-phox) (gp91-phox) (gp91-1) (Heme-binding membrane glycoprotein gp91phox) (Cytochrome b(558) subunit beta) (Cytochrome b558 subunit beta) (Superoxide-generating NADPH oxidase heavy chain subunit) (NADPH oxidase 2) - Homo sapiens (Human)
208	14.54	CYFP1		1.03984	1.54038	1.48233	1.01992	1.51135	1.48183	0.567383	Cytoplasmic FMR1-interacting protein 1 (Specifically Rac1-associated protein 1) (Sra-1) (p140sra-1) - Homo sapiens (Human)
1085	2.35	CYTA		1.11017	1.3828	1.14824	1.05509	1.26552	1.19945	0.262373	Cystatin-A (Stefin-A) (Cystatin-AS) - Homo sapiens (Human)
484	6.99	DAZP1		0.954174	0.923056	0.824955	0.977087	0.874005	0.894501	-0.160845	DAZ-associated protein 1 (Deleted in azoospermia-associated protein 1) - Homo sapiens (Human)
325	10.31	DC1L1		1.02644	1.43159	1.52554	1.01322	1.47856	1.45927	0.545252	Cytoplasmic dynein 1 light intermediate chain 1 (Dynein light intermediate chain 1, cytosolic) (Dynein light chain A) (DLC-A) - Homo sapiens (Human)
1475	2	DCXR		1.00266	0.647821	0.86823	1.00133	0.758025	0.757019	-0.401599	L-xylulose reductase (EC 1.1.1.10) (XR) (Dicarbonyl/L-xylulose reductase) (Kidney dicarbonyl reductase) (kiDCR) (Carbonyl reductase II) (Sperm surface protein P34H) - Homo sapiens (Human)
924	3.51	DD19A		1.06753	0.810362	0.800588	1.03376	0.805475	0.779168	-0.359994	ATP-dependent RNA helicase DDX19A (EC 3.6.1.-) (DEAD box protein 19A) (DDX19-like protein) - Homo sapiens (Human)
240	13.07	DDX1		1.02427	0.901195	0.833041	1.01214	0.867118	0.856722	-0.223101	ATP-dependent RNA helicase DDX1 (EC 3.6.1.-) (DEAD box protein 1) (DEAD box protein retinoblastoma) (DBP-RB) - Homo sapiens (Human)
18	48.47	DDX17		1.02447	0.907096	0.941396	1.01224	0.924246	0.913074	-0.131196	Probable ATP-dependent RNA helicase DDX17 (EC 3.6.1.-) (DEAD box protein 17) (RNA-dependent helicase p72) (DEAD box protein p72) - Homo sapiens (Human)
103	22.66	DDX18		0.994254	0.760237	0.775399	0.997127	0.767818	0.77003	-0.377013	ATP-dependent RNA helicase DDX18 (EC 3.6.1.-) (DEAD box protein 18) (Myc-regulated DEAD box protein) (MrDb) - Homo sapiens (Human)
30	40.94	DDX21		0.992719	0.742085	0.678467	0.996359	0.710276	0.712871	-0.488286	Nucleolar RNA helicase 2 (EC 3.6.1.-) (Nucleolar RNA helicase II) (Nucleolar RNA helicase Gu) (RH II/Gu) (Gu-alpha) (DEAD box protein 21) - Homo sapiens (Human)
223	13.74	DDX24		1.07765	0.889604	0.844124	1.03883	0.866864	0.834466	-0.261076	ATP-dependent RNA helicase DDX24 (EC 3.6.1.-) (DEAD box protein 24) - Homo sapiens (Human)
304	10.76	DDX39		0.927663	1.04318	0.94013	0.963831	0.991655	1.02887	0.0410577	ATP-dependent RNA helicase DDX39 (EC 3.6.1.-) (DEAD box protein 39) (Nuclear RNA helicase URH49) - Homo sapiens (Human)
198	14.98	DDX3X		0.977228	1.04342	1.00939	0.988614	1.0264	1.03822	0.0541187	ATP-dependent RNA helicase DDX3X (EC 3.6.1.-) (DEAD box protein 3, X-chromosomal) (Helicase-like protein 2) (HLP2) (DEAD box, X isoform) - Homo sapiens (Human)
322	10.37	DDX47		0.969604	0.813917	0.798993	0.984802	0.806455	0.8189	-0.288241	Probable ATP-dependent RNA helicase DDX47 (EC 3.6.1.-) (DEAD box protein 47) - Homo sapiens (Human)
129	20.27	DDX5		0.995393	0.908849	0.840606	0.997697	0.874728	0.876747	-0.189767	Probable ATP-dependent RNA helicase DDX5 (EC 3.6.1.-) (DEAD box protein 5) (RNA helicase p68) - Homo sapiens (Human)
401	8.49	DDX51		0.959176	0.747414	0.772854	0.979588	0.760134	0.775973	-0.365921	ATP-dependent RNA helicase DDX51 (EC 3.6.1.-) (DEAD box protein 51) - Homo sapiens (Human)
750	4.2	DDX54		0.986694	0.687877	0.657635	0.993347	0.672756	0.677262	-0.562214	ATP-dependent RNA helicase DDX54 (EC 3.6.1.-) (DEAD box protein 54) (ATP-dependent RNA helicase DP97) - Homo sapiens (Human)
884	3.78	DDX55		0.811839	0.722695	0.792551	0.905919	0.757623	0.836303	-0.257902	ATP-dependent RNA helicase DDX55 (EC 3.6.1.-) (DEAD box protein 55) - Homo sapiens (Human)
132	20.07	DEK		0.982999	1.00978	0.962934	0.9915	0.986358	0.994815	-0.0075005	Protein DEK - Homo sapiens (Human)
503	6.76	DHRS8		0.866939	1.00833	0.883088	0.93347	0.94571	1.01311	0.0187956	Dehydrogenase/reductase SDR family member 8 precursor (EC 1.1.1.-) (17-beta-hydroxysteroid dehydrogenase 11) (17-beta-HSD 11) (17-beta-HSD XI) (17betaHSDXI) (17bHSD11) (17betaHSD11) (Retinal short-chain dehydrogenase/reductase 2) (retSDR2) (Cutaneous T-cell lymphoma-associated antigen HD-CL-03) (CTCL tumor antigen HD-CL-03) - Homo sapiens (Human)
1186	2.06	DHX37		0.755626	0.854846	0.690591	0.877813	0.772719	0.880277	-0.18397	Probable ATP-dependent RNA helicase DHX37 (EC 3.6.1.-) (DEAH box protein 37) - Homo sapiens (Human)
218	14.02	DIAP1		1.08908	1.04786	1.16435	1.04454	1.10611	1.05894	0.0826224	Protein diaphanous homolog 1 (Diaphanous-related formin-1) (DRF1) - Homo sapiens (Human)
375	8.97	DIAP2		0.89337	1.33046	1.39691	0.946685	1.36368	1.44048	0.526553	Protein diaphanous homolog 2 (Diaphanous-related formin-2) (DRF2) - Homo sapiens (Human)
464	7.44	DIDO1		1.19169	1.25137	1.22338	1.09584	1.23737	1.12915	0.17524	Death-inducer obliterator 1 (DIO-1) (Death-associated transcription factor 1) (DATF-1) (hDido1) - Homo sapiens (Human)
188	15.48	DKC1		0.985216	0.879691	0.826074	0.992608	0.852882	0.859234	-0.218877	H/ACA ribonucleoprotein complex subunit 4 (EC 5.4.99.-) (Dyskerin) (Nucleolar protein family A member 4) (snoRNP protein DKC1) (Nopp140-associated protein of 57 kDa) (Nucleolar protein NAP57) (CBF5 homolog) - Homo sapiens (Human)
731	4.3	DMAP1		0.981521	1.1095	1.21528	0.990761	1.16239	1.17323	0.230481	DNA methyltransferase 1-associated protein 1 (DNMT1-associated protein 1) (DNMAP1) - Homo sapiens (Human)
536	6.27	DNJC8		0.931996	0.869657	0.880118	0.965998	0.874887	0.905682	-0.142923	DnaJ homolog subfamily C member 8 (Splicing protein spf31) - Homo sapiens (Human)
655	5.01	DNJC9		0.877733	0.964187	1.03864	0.938866	1.00141	1.06662	0.0930435	DnaJ homolog subfamily C member 9 (DnaJ protein SB73) - Homo sapiens (Human)
751	4.19	DNL1		0.990722	0.945598	0.96778	0.995361	0.956689	0.961148	-0.0571701	DNA ligase 1 (EC 6.5.1.1) (DNA ligase I) (Polydeoxyribonucleotide synthase [ATP] 1) - Homo sapiens (Human)
186	15.55	DNL3		1.09894	0.815623	0.872562	1.04947	0.844093	0.804304	-0.314188	DNA ligase 3 (EC 6.5.1.1) (DNA ligase III) (Polydeoxyribonucleotide synthase [ATP] 3) - Homo sapiens (Human)
512	6.66	DNM1L		1.10583	1.16229	1.24398	1.05292	1.20313	1.14267	0.192407	Dynamin-1-like protein (EC 3.6.5.5) (Dynamin-like protein) (Dnm1p/Vps1p-like protein) (DVLP) (Dynamin family member proline-rich carboxyl-terminal domain less) (Dymple) (Dynamin-related protein 1) (Dynamin-like protein 4) (Dynamin-like protein IV) (HdynIV) - Homo sapiens (Human)
63	29.34	DNMT1		0.936373	0.730997	0.735185	0.968187	0.733091	0.757179	-0.401293	DNA (cytosine-5)-methyltransferase 1 (EC 2.1.1.37) (Dnmt1) (DNA methyltransferase HsaI) (DNA MTase HsaI) (MCMT) (M.HsaI) - Homo sapiens (Human)
195	15.2	DOCK2		1.12526	1.31567	1.22022	1.06263	1.26795	1.19321	0.254851	Dedicator of cytokinesis protein 2 - Homo sapiens (Human)
682	4.74	DOCK5		0.952305	1.15152	1.07622	0.976152	1.11387	1.14108	0.1904	Dedicator of cytokinesis protein 5 - Homo sapiens (Human)
286	11.38	DOCK8		1.04692	1.16369	1.20269	1.02346	1.18319	1.15607	0.209228	Dedicator of cytokinesis protein 8 - Homo sapiens (Human)
847	4	DOK3		1.08522	1.18021	0.996815	1.04261	1.08851	1.04403	0.0621634	Docking protein 3 (Downstream of tyrosine kinase 3) - Homo sapiens (Human)
882	3.79	DOPD		0.939637	0.812262	0.836369	0.969818	0.824316	0.849969	-0.234517	D-dopachrome decarboxylase (EC 4.1.1.84) (D-dopachrome tautomerase) (Phenylpyruvate tautomerase II) - Homo sapiens (Human)
1019	2.76	DPOD1		0.97936	1.16142	1.17675	0.98968	1.16908	1.18127	0.240343	DNA polymerase delta catalytic subunit (EC 2.7.7.7) (DNA polymerase subunit delta p125) - Homo sapiens (Human)
1410	2	DPP3		1.40613	0.908049	1.08137	1.20306	0.99471	0.826814	-0.274364	Dipeptidyl-peptidase 3 (EC 3.4.14.4) (Dipeptidyl-peptidase III) (DPP III) (Dipeptidyl aminopeptidase III) (Dipeptidyl arylamidase III) - Homo sapiens (Human)
1452	2	DSCR2		0.939919	0.926099	0.885473	0.969959	0.905786	0.933839	-0.098754	Down syndrome critical region protein 2 (Leucine-rich protein C21-LRP) - Homo sapiens (Human)
80	25.49	DSRAD		0.937492	1.1259	1.11546	0.968746	1.12068	1.15684	0.210185	Double-stranded RNA-specific adenosine deaminase (EC 3.5.4.-) (DRADA) (136 kDa double-stranded RNA-binding protein) (P136) (K88DSRBP) (Interferon-inducible protein 4) (IFI-4 protein) - Homo sapiens (Human)
524	6.46	DTYMK		1.13187	1.09656	1.09214	1.06594	1.09435	1.02666	0.0379525	Thymidylate kinase (EC 2.7.4.9) (dTMP kinase) - Homo sapiens (Human)
273	11.9	DUT		1.04277	0.817272	0.796819	1.02139	0.807045	0.790146	-0.339808	Deoxyuridine 5'-triphosphate nucleotidohydrolase, mitochondrial precursor (EC 3.6.1.23) (dUTPase) (dUTP pyrophosphatase) - Homo sapiens (Human)
3	110.79	DYHC		0.927289	1.44006	1.35346	0.963645	1.39676	1.44946	0.535511	Dynein heavy chain, cytosolic (DYHC) (Cytoplasmic dynein heavy chain 1) (DHC1) (Dynein heavy chain 1, cytoplasmic 1) - Homo sapiens (Human)
90	24.45	DYN2		1.00992	1.4082	1.3699	1.00496	1.38905	1.38219	0.466959	Dynamin-2 (EC 3.6.5.5) - Homo sapiens (Human)
1491	2	E2IG5		0.881741	0.737544	0.80033	0.940871	0.768937	0.817261	-0.291131	E2-induced gene 5 protein - Homo sapiens (Human)
277	11.86	ECHA		1.02468	1.08795	1.1068	1.01234	1.09738	1.084	0.116371	Trifunctional enzyme subunit alpha, mitochondrial precursor (TP-alpha) (78 kDa gastrin-binding protein) [Includes: Long-chain enoyl-CoA hydratase (EC 4.2.1.17); Long chain 3-hydroxyacyl-CoA dehydrogenase (EC 1.1.1.211)] - Homo sapiens (Human)
828	4	EDC4		1.09701	1.29948	1.34753	1.04851	1.3235	1.26227	0.336026	Enhancer of mRNA decapping protein 4 (Human enhancer of decapping large subunit) (Hedls) (Autoantigen Ge-1) (Autoantigen RCD-8) - Homo sapiens (Human)
356	9.57	EF1B		0.963396	2.29803	2.61097	0.981698	2.4545	2.50026	1.32208	Elongation factor 1-beta (EF-1-beta) - Homo sapiens (Human)
105	22.24	EF1D		1.09848	2.4146	2.54492	1.04924	2.47976	2.36338	1.24085	Elongation factor 1-delta (EF-1-delta) (Antigen NY-CO-4) - Homo sapiens (Human)
41	36.68	EF1G		1.04081	2.32232	2.40514	1.02041	2.36373	2.31646	1.21192	Elongation factor 1-gamma (EF-1-gamma) (eEF-1B gamma) - Homo sapiens (Human)
257	12.3	EFTU		1.16363	1.0264	1.01903	1.08182	1.02272	0.94537	-0.0810488	Elongation factor Tu, mitochondrial precursor (EF-Tu) (P43) - Homo sapiens (Human)
227	13.63	EHD1		1.02162	2.04868	2.0148	1.01081	2.03174	2.01001	1.00721	EH domain-containing protein 1 (Testilin) (hPAST1) - Homo sapiens (Human)
207	14.67	ELAV1		1.02078	0.944353	0.951816	1.01039	0.948085	0.938334	-0.0918266	ELAV-like protein 1 (Hu-antigen R) (HuR) - Homo sapiens (Human)
426	8.03	ELF1		0.906757	0.907842	0.955584	0.953378	0.931713	0.977275	-0.0331634	ETS-related transcription factor Elf-1 (E74-like factor 1) - Homo sapiens (Human)
888	3.75	ELL		1.12967	0.988175	0.99406	1.06484	0.991118	0.930771	-0.103502	RNA polymerase II elongation factor ELL (Eleven-nineteen lysine-rich leukemia protein) - Homo sapiens (Human)
684	4.7	ELMO1		1.00661	1.23095	1.29498	1.0033	1.26297	1.25881	0.332058	Engulfment and cell motility protein 1 (CED-12 homolog) - Homo sapiens (Human)
569	6.01	ELNE		0.889141	0.889678	0.743692	0.94457	0.816685	0.86461	-0.209879	Leukocyte elastase precursor (EC 3.4.21.37) (Elastase-2) (Neutrophil elastase) (PMN elastase) (Bone marrow serine protease) (Medullasin) (Human leukocyte elastase) (HLE) - Homo sapiens (Human)
1451	2	EMD		1.12331	0.985107	1.05322	1.06166	1.01916	0.959974	-0.0589326	Emerin - Homo sapiens (Human)
1346	2	ENL		1.24985	1.22363	0.805189	1.12492	1.01441	0.901758	-0.149188	Protein ENL (YEATS domain-containing protein 1) - Homo sapiens (Human)
45	34.83	ENOA		1.156	0.99849	0.97967	1.078	0.98908	0.917514	-0.124198	Alpha-enolase (EC 4.2.1.11) (2-phospho-D-glycerate hydro-lyase) (Non-neural enolase) (NNE) (Enolase 1) (Phosphopyruvate hydratase) (C-myc promoter-binding protein) (MBP-1) (MPB-1) (Plasminogen-binding protein) - Homo sapiens (Human)
695	4.6	EP300		1.16103	1.10183	1.22409	1.08051	1.16296	1.0763	0.106083	Histone acetyltransferase p300 (EC 2.3.1.48) (E1A-associated protein p300) - Homo sapiens (Human)
348	9.7	EP400		0.958544	0.941442	0.941816	0.979272	0.941629	0.961561	-0.0565503	E1A-binding protein p400 (EC 3.6.1.-) (p400 kDa SWI2/SNF2-related protein) (Domino homolog) (hDomino) (CAG repeat protein 32) (Trinucleotide repeat-containing gene 12 protein) - Homo sapiens (Human)
1201	2.05	ERCC2		0.762231	0.947039	0.764607	0.881115	0.855823	0.971296	-0.0420178	TFIIH basal transcription factor complex helicase subunit (EC 3.6.1.-) (DNA-repair protein complementing XP-D cells) (Xeroderma pigmentosum group D-complementing protein) (CXPD) (DNA excision repair protein ERCC-2) - Homo sapiens (Human)
1207	2.04	ERCC4		0.977877	0.893083	0.930166	0.988938	0.911625	0.921822	-0.11744	DNA repair endonuclease XPF (EC 3.1.-.-) (DNA excision repair protein ERCC-4) (DNA-repair protein complementing XP-F cells) (Xeroderma pigmentosum group F-complementing protein) - Homo sapiens (Human)
1423	2	ERO1A		1.05981	1.05755	1.15414	1.02991	1.10584	1.07373	0.102636	ERO1-like protein alpha precursor (EC 1.8.4.-) (ERO1-Lalpha) (Oxidoreductin-1-Lalpha) (Endoplasmic oxidoreductin-1-like protein) (ERO1-L) - Homo sapiens (Human)
187	15.55	ERP29		1.02719	0.927994	0.958669	1.0136	0.943332	0.930679	-0.103645	Endoplasmic reticulum protein ERp29 precursor (ERp31) (ERp28) - Homo sapiens (Human)
1272	2.02	ES1		0.995083	0.50859	0.816962	0.997542	0.662776	0.66441	-0.589855	ES1 protein homolog, mitochondrial precursor (Protein KNP-I) (Protein GT335) - Homo sapiens (Human)
1401	2	EST1		0.655745	0.737848	0.808129	0.827873	0.772988	0.933705	-0.0989619	Liver carboxylesterase 1 precursor (EC 3.1.1.1) (Acyl coenzyme A:cholesterol acyltransferase) (ACAT) (Monocyte/macrophage serine esterase) (HMSE) (Serine esterase 1) (Brain carboxylesterase hBr1) (Triacylglycerol hydrolase) (TGH) (Egasyn) - Homo sapiens (Human)
935	3.4	ESTD		0.994094	0.881656	0.916911	0.997047	0.899283	0.901947	-0.148885	S-formylglutathione hydrolase (EC 3.1.2.12) (FGH) (Esterase D) - Homo sapiens (Human)
531	6.32	ETFA		0.978498	0.889858	0.869349	0.989249	0.879604	0.889163	-0.16948	Electron transfer flavoprotein subunit alpha, mitochondrial precursor (Alpha-ETF) - Homo sapiens (Human)
1490	2	ETHE1		1.09016	0.904686	1.11019	1.04508	1.00744	0.963978	-0.0529276	ETHE1 protein, mitochondrial precursor (EC 3.-.-.-) (Ethylmalonic encephalopathy protein 1) (Hepatoma subtracted clone one protein) - Homo sapiens (Human)
574	6	EVL		0.964692	1.61891	1.50549	0.982346	1.5622	1.59027	0.669275	Ena/VASP-like protein (Ena/vasodilator-stimulated phosphoprotein-like) - Homo sapiens (Human)
727	4.31	EWS		1.21112	1.13944	0.762142	1.10556	0.950789	0.860006	-0.217581	RNA-binding protein EWS (EWS oncogene) (Ewing sarcoma breakpoint region 1 protein) - Homo sapiens (Human)
1167	2.08	EXOS3		0.917956	0.717315	0.569729	0.958978	0.643522	0.67105	-0.575508	Exosome complex exonuclease RRP40 (EC 3.1.13.-) (Ribosomal RNA-processing protein 40) (Exosome component 3) (p10) - Homo sapiens (Human)
934	3.4	EXOS4		1.11576	0.921211	0.874234	1.05788	0.897723	0.848604	-0.236836	Exosome complex exonuclease RRP41 (EC 3.1.13.-) (Ribosomal RNA-processing protein 41) (Exosome component 4) (p12A) - Homo sapiens (Human)
1450	2	EXOS5		0.719455	0.794023	0.698452	0.859728	0.746237	0.867993	-0.204245	Exosome complex exonuclease RRP46 (EC 3.1.13.-) (Ribosomal RNA-processing protein 46) (Exosome component 5) (p12B) (Chronic myelogenous leukemia tumor antigen 28) - Homo sapiens (Human)
1007	2.8	EXOSX		0.996803	1.0042	1.00853	0.998401	1.00636	1.00797	0.0114592	Exosome component 10 (Polymyositis/scleroderma autoantigen 2) (Autoantigen PM/Scl 2) (Polymyositis/scleroderma autoantigen 100 kDa) (PM/Scl-100) (P100 polymyositis-scleroderma overlap syndrome-associated autoantigen) - Homo sapiens (Human)
881	3.79	EZH2		0.90454	0.823425	0.841627	0.95227	0.832526	0.874254	-0.193875	Enhancer of zeste homolog 2 (ENX-1) - Homo sapiens (Human)
135	19.82	EZRI		0.961467	1.13884	1.12406	0.980733	1.13145	1.15368	0.206243	Ezrin (p81) (Cytovillin) (Villin-2) - Homo sapiens (Human)
1102	2.26	F120A		1.4134	0.987269	0.894856	1.2067	0.941063	0.779865	-0.358704	UPF0318 protein FAM120A - Homo sapiens (Human)
489	6.93	FA62A		0.996261	0.855989	0.940741	0.99813	0.898365	0.900048	-0.151927	Protein FAM62A (Membrane-bound C2 domain-containing protein) - Homo sapiens (Human)
1265	2.02	FA98A		1.13836	0.935895	1.15534	1.06918	1.04562	0.977963	-0.0321483	Protein FAM98A - Homo sapiens (Human)
1061	2.51	FA98B		1.12082	1.05062	1.18023	1.06041	1.11542	1.05188	0.0729693	Protein FAM98B - Homo sapiens (Human)
1489	2	FAAA		0.967729	0.798403	0.713564	0.983864	0.755983	0.768382	-0.380105	Fumarylacetoacetase (EC 3.7.1.2) (Fumarylacetoacetate hydrolase) (Beta-diketonase) (FAA) - Homo sapiens (Human)
91	24.26	FBRL		1.05448	0.954403	0.897472	1.02724	0.925937	0.901385	-0.149784	rRNA 2'-O-methyltransferase fibrillarin (EC 2.1.1.-) (34 kDa nucleolar scleroderma antigen) - Homo sapiens (Human)
1449	2	FDFT		0.913276	0.967392	0.789274	0.956638	0.878333	0.918145	-0.123206	Squalene synthetase (EC 2.5.1.21) (SQS) (SS) (Farnesyl-diphosphate farnesyltransferase) (FPP:FPP farnesyltransferase) - Homo sapiens (Human)
461	7.5	FEN1		1.10276	1.12187	1.18841	1.05138	1.15514	1.09869	0.135782	Flap endonuclease 1 (EC 3.1.-.-) (Flap structure-specific endonuclease 1) (FEN-1) (Maturation factor 1) (MF1) (hFEN-1) (DNase IV) - Homo sapiens (Human)
1349	2	FES		1.21791	1.52835	1.33324	1.10895	1.4308	1.29022	0.367618	Proto-oncogene tyrosine-protein kinase Fes/Fps (EC 2.7.10.2) (C-Fes) - Homo sapiens (Human)
438	7.88	FKBP4		1.06503	1.06548	1.00706	1.03252	1.03627	1.00363	0.00523367	FK506-binding protein 4 (EC 5.2.1.8) (Peptidyl-prolyl cis-trans isomerase) (PPIase) (Rotamase) (p59 protein) (HSP-binding immunophilin) (HBI) (FKBP52 protein) (52 kDa FK506-binding protein) (FKBP59) - Homo sapiens (Human)
17	48.67	FLNA		1.04264	0.925812	0.904285	1.02132	0.915048	0.895945	-0.158519	Filamin-A (Alpha-filamin) (Filamin-1) (Endothelial actin-binding protein) (Actin-binding protein 280) (ABP-280) (Nonmuscle filamin) - Homo sapiens (Human)
667	4.82	FMNL		1.04729	1.77719	1.74119	1.02364	1.75919	1.71856	0.781197	Formin-like protein 1 (Leukocyte formin) (CLL-associated antigen KW-13) - Homo sapiens (Human)
948	3.22	FOXK1		0.845655	0.820423	0.767608	0.922827	0.794015	0.860416	-0.216893	Forkhead box protein K1 (Myocyte nuclear factor) (MNF) - Homo sapiens (Human)
991	2.9	FRG1		0.973511	0.919777	0.934018	0.986756	0.926897	0.939338	-0.0902834	Protein FRG1 (FSHD region gene 1 protein) - Homo sapiens (Human)
642	5.16	FRIL		1.05091	0.945715	0.897347	1.02546	0.921531	0.898654	-0.154163	Ferritin light chain (Ferritin L subunit) - Homo sapiens (Human)
896	3.71	FSCN1		1.08687	1.62153	1.43152	1.04343	1.52652	1.46298	0.548913	Fascin (Singed-like protein) (55 kDa actin-bundling protein) (p55) - Homo sapiens (Human)
92	24.25	FUBP1		1.13974	0.984219	0.973897	1.06987	0.979058	0.915117	-0.127972	Far upstream element-binding protein 1 (FUSE-binding protein 1) (FBP) (DNA helicase V) (HDH V) - Homo sapiens (Human)
57	30.82	FUBP2		1.06118	0.90201	0.8738	1.03059	0.887905	0.861549	-0.214994	Far upstream element-binding protein 2 (FUSE-binding protein 2) (KH type-splicing regulatory protein) (KSRP) (p75) - Homo sapiens (Human)
400	8.51	FUBP3		1.11225	1.6444	1.64378	1.05612	1.64409	1.55672	0.638511	Far upstream element-binding protein 3 (FUSE-binding protein 3) - Homo sapiens (Human)
1282	2.01	FUS		1.05692	0.763556	0.598538	1.02846	0.681047	0.6622	-0.594661	RNA-binding protein FUS (Oncogene FUS) (Oncogene TLS) (Translocated in liposarcoma protein) (POMp75) (75 kDa DNA-pairing protein) - Homo sapiens (Human)
1120	2.18	FXL18		0.983799	1.15051	1.14099	0.9919	1.14575	1.15511	0.208026	F-box/LRR-repeat protein 18 (F-box and leucine-rich repeat protein 18) - Homo sapiens (Human)
1357	2	FXL19		0.940734	0.901228	0.897175	0.970367	0.899202	0.926662	-0.109886	F-box/LRR-repeat protein 19 (F-box and leucine-rich repeat protein 19) - Homo sapiens (Human)
952	3.18	FYB		0.99233	1.2833	1.45555	0.996165	1.36942	1.37469	0.459111	FYN-binding protein (FYN-T-binding protein) (FYB-120/130) (p120/p130) (SLP-76-associated phosphoprotein) (SLAP-130) (Adhesion and degranulation promoting adaptor protein) (ADAP) - Homo sapiens (Human)
23	44.95	G3P		0.988242	1.04531	0.972753	0.994121	1.00903	1.015	0.0214777	Glyceraldehyde-3-phosphate dehydrogenase (EC 1.2.1.12) (GAPDH) - Homo sapiens (Human)
118	20.97	G6PI		0.964028	0.954562	0.932193	0.982014	0.943377	0.960656	-0.0579085	Glucose-6-phosphate isomerase (EC 5.3.1.9) (GPI) (Phosphoglucose isomerase) (PGI) (Phosphohexose isomerase) (PHI) (Neuroleukin) (NLK) (Sperm antigen 36) (SA-36) - Homo sapiens (Human)
1141	2.13	GABPA		1.01307	1.0281	1.17608	1.00653	1.10209	1.09494	0.130846	GA-binding protein alpha chain (GABP-subunit alpha) (Transcription factor E4TF1-60) (Nuclear respiratory factor 2 subunit alpha) - Homo sapiens (Human)
194	15.23	GANAB		1.06083	1.07129	1.04027	1.03042	1.05578	1.02461	0.0350819	Neutral alpha-glucosidase AB precursor (EC 3.2.1.84) (Glucosidase II subunit alpha) - Homo sapiens (Human)
1045	2.61	GCFC		1.03029	1.05578	1.03513	1.01514	1.04546	1.02986	0.0424481	GC-rich sequence DNA-binding factor homolog - Homo sapiens (Human)
147	18.9	GCN1L		1.01874	1.1221	1.19392	1.00937	1.15801	1.14726	0.198193	GCN1-like protein 1 (HsGCN1) - Homo sapiens (Human)
572	6	GCP2		0.939911	1.28696	1.11937	0.969955	1.20317	1.24043	0.310846	Gamma-tubulin complex component 2 (GCP-2) (Spindle pole body protein Spc97 homolog) (hSpc97) (hGCP2) (h103p) - Homo sapiens (Human)
1031	2.71	GCP3		0.866277	0.997717	1.05701	0.933138	1.02737	1.10098	0.138787	Gamma-tubulin complex component 3 (GCP-3) (Spindle pole body protein Spc98 homolog) (hSpc98) (hGCP3) (h104p) - Homo sapiens (Human)
913	3.62	GCS1		1.15803	0.926336	0.982889	1.07902	0.954613	0.884706	-0.17673	Mannosyl-oligosaccharide glucosidase (EC 3.2.1.106) (Processing A-glucosidase I) - Homo sapiens (Human)
201	14.86	GDIB		0.956332	1.00112	0.923821	0.978166	0.962471	0.983954	-0.0233367	Rab GDP dissociation inhibitor beta (Rab GDI beta) (Guanosine diphosphate dissociation inhibitor 2) (GDI-2) - Homo sapiens (Human)
1217	2.03	GDIR		1.03864	1.10508	1.05228	1.01932	1.07868	1.05824	0.0816609	Rho GDP-dissociation inhibitor 1 (Rho GDI 1) (Rho-GDI alpha) - Homo sapiens (Human)
326	10.3	GDIS		0.966787	1.0397	1.06192	0.983394	1.05081	1.06855	0.0956583	Rho GDP-dissociation inhibitor 2 (Rho GDI 2) (Rho-GDI beta) (Ly-GDI) - Homo sapiens (Human)
786	4.03	GELS		0.984936	1.17923	1.18559	0.992468	1.18241	1.19138	0.252636	Gelsolin precursor (Actin-depolymerizing factor) (ADF) (Brevin) (AGEL) - Homo sapiens (Human)
987	2.92	GGH		0.855369	0.857227	0.863595	0.927684	0.860411	0.927482	-0.108609	Gamma-glutamyl hydrolase precursor (EC 3.4.19.9) (Gamma-Glu-X carboxypeptidase) (Conjugase) (GH) - Homo sapiens (Human)
1474	2	GILT			1.41997	1.17513	0.5	1.29755	2.59511	1.37579	Gamma-interferon-inducible lysosomal thiol reductase precursor (Gamma-interferon-inducible protein IP-30) - Homo sapiens (Human)
1066	2.47	GLU2B		1.12089	0.897227	0.925097	1.06044	0.911162	0.859227	-0.218889	Glucosidase 2 subunit beta precursor (Glucosidase II subunit beta) (Protein kinase C substrate, 60.1 kDa protein, heavy chain) (PKCSH) (80K-H protein) - Homo sapiens (Human)
1094	2.3	GMEB2		1.30558	1.30352	1.3918	1.15279	1.34766	1.16904	0.225326	Glucocorticoid modulatory element-binding protein 2 (GMEB-2) (Parvovirus initiation factor p79) (PIF p79) (DNA-binding protein p79PIF) - Homo sapiens (Human)
155	18.21	GMIP		1.02721	2.22336	2.16602	1.01361	2.19469	2.16523	1.11452	GEM-interacting protein (GMIP) - Homo sapiens (Human)
702	4.55	GNL3		0.945174	0.752793	0.75476	0.972587	0.753776	0.775022	-0.367691	Guanine nucleotide-binding protein-like 3 (Nucleolar GTP-binding protein 3) (Nucleostemin) (E2-induced gene 3-protein) (Novel nucleolar protein 47) (NNP47) - Homo sapiens (Human)
1364	2	GPSM2		0.937228	1.01956	0.822777	0.968614	0.921166	0.951015	-0.0724604	G-protein-signaling modulator 2 (Mosaic protein LGN) - Homo sapiens (Human)
746	4.21	GPSN2		1.02214	0.881363	0.846839	1.01107	0.864101	0.85464	-0.226611	Synaptic glycoprotein SC2 - Homo sapiens (Human)
568	6.01	GRN		0.967448	0.876491	0.921628	0.983724	0.899059	0.913934	-0.129837	Granulins precursor (Proepithelin) (PEPI) [Contains: Acrogranin; Paragranulin; Granulin-1 (Granulin G); Granulin-2 (Granulin F); Granulin-3 (Granulin B); Granulin-4 (Granulin A); Granulin-5 (Granulin C); Granulin-6 (Granulin D); Granulin-7 (Granulin E)] - Homo sapiens (Human)
351	9.68	GRP75		0.945834	0.870471	0.878562	0.972917	0.874516	0.89886	-0.153831	Stress-70 protein, mitochondrial precursor (75 kDa glucose-regulated protein) (GRP 75) (Peptide-binding protein 74) (PBP74) (Mortalin) (MOT) - Homo sapiens (Human)
1409	2	GRWD1		1.54153	0.904776	0.742208	1.27076	0.823492	0.64803	-0.625869	Glutamate-rich WD repeat-containing protein 1 - Homo sapiens (Human)
916	3.53	GSPT1		1.02743	0.994049	0.980315	1.01371	0.987182	0.973827	-0.0382625	G1 to S phase transition protein 1 homolog (GTP-binding protein GST1-HS) - Homo sapiens (Human)
720	4.36	GSTK1		0.975831	0.91885	0.989616	0.987916	0.954233	0.965905	-0.0500465	Glutathione S-transferase kappa 1 (EC 2.5.1.18) (GST 13-13) (Glutathione S-transferase subunit 13) (GST class-kappa) (GSTK1-1) (hGSTK1) - Homo sapiens (Human)
393	8.59	GSTO1		0.973848	1.0407	1.0565	0.986924	1.0486	1.06249	0.0874519	Glutathione transferase omega-1 (EC 2.5.1.18) (GSTO 1-1) - Homo sapiens (Human)
33	40.25	GTF2I		0.983889	0.947067	0.95318	0.991945	0.950124	0.957839	-0.0621443	General transcription factor II-I (GTFII-I) (TFII-I) (Bruton tyrosine kinase-associated protein 135) (BTK-associated protein 135) (BAP-135) (SRF-Phox1-interacting protein) (SPIN) (Williams-Beuren syndrome chromosome region 6 protein) - Homo sapiens (Human)
255	12.41	GUAA		1.02724	0.973677	0.94763	1.01362	0.960654	0.947747	-0.0774266	GMP synthase [glutamine-hydrolyzing] (EC 6.3.5.2) (Glutamine amidotransferase) (GMP synthetase) - Homo sapiens (Human)
112	21.61	H12		1.63768	1.16164	1.18613	1.31884	1.17389	0.890092	-0.167974	Histone H1.2 (Histone H1d) - Homo sapiens (Human)
309	10.56	H15		0.918144	0.999551	0.986026	0.959072	0.992789	1.03516	0.0498473	Histone H1.5 (Histone H1a) - Homo sapiens (Human)
243	12.86	H1X		1.01824	1.14048	1.19355	1.00912	1.16702	1.15647	0.209731	Histone H1x - Homo sapiens (Human)
413	8.2	H2BFS		0.998537	1.23317	1.20468	0.999268	1.21893	1.21982	0.286668	Histone H2B type F-S (H2B.s) (H2B/s) - Homo sapiens (Human)
999	2.86	HCD2		1.1037	1.04571	0.93254	1.05185	0.989124	0.940364	-0.0887083	3-hydroxyacyl-CoA dehydrogenase type-2 (EC 1.1.1.35) (3-hydroxyacyl-CoA dehydrogenase type II) (Type II HADH) (3-hydroxy-2-methylbutyryl-CoA dehydrogenase) (EC 1.1.1.178) (Endoplasmic reticulum-associated amyloid beta-peptide-binding protein) (Short-chain type dehydrogenase/reductase XH98G2) - Homo sapiens (Human)
1205	2.05	HCDH		1.03466	0.84995	1.11396	1.01733	0.981955	0.965227	-0.0510602	Hydroxyacyl-coenzyme A dehydrogenase, mitochondrial precursor (EC 1.1.1.35) (Short chain 3-hydroxyacyl-CoA dehydrogenase) (HCDH) (Medium and short chain L-3-hydroxyacyl-coenzyme A dehydrogenase) - Homo sapiens (Human)
151	18.56	HCFC1		0.936018	0.836511	0.789642	0.968009	0.813076	0.839947	-0.251629	Host cell factor (HCF) (HCF-1) (C1 factor) (VP16 accessory protein) (VCAF) (CFF) [Contains: HCF N-terminal chain 1; HCF N-terminal chain 2; HCF N-terminal chain 3; HCF N-terminal chain 4; HCF N-terminal chain 5; HCF N-terminal chain 6; HCF C-terminal chain 1; HCF C-terminal chain 2; HCF C-terminal chain 3; HCF C-terminal chain 4; HCF C-terminal chain 5; HCF C-terminal chain 6] - Homo sapiens (Hum…
1070	2.44	HCLS1		1.18409	1.4291	1.38115	1.09205	1.40512	1.28669	0.363662	Hematopoietic lineage cell-specific protein (Hematopoietic cell-specific LYN substrate 1) (LckBP1) (p75) - Homo sapiens (Human)
246	12.74	HDGF		0.978933	0.966563	1.07707	0.989467	1.02182	1.03269	0.0464138	Hepatoma-derived growth factor (HDGF) (High-mobility group protein 1-like 2) (HMG-1L2) - Homo sapiens (Human)
452	7.64	HEAT1		0.94764	0.986003	1.00078	0.97382	0.993389	1.0201	0.028704	HEAT repeat-containing protein 1 (Protein BAP28) - Homo sapiens (Human)
890	3.74	HELLS		0.985931	0.788961	0.743227	0.992966	0.766094	0.771521	-0.374222	Lymphoid-specific helicase (EC 3.6.1.-) (SWI/SNF2-related matrix-associated actin-dependent regulator of chromatin subfamily A member 6) (Proliferation-associated SNF2-like protein) - Homo sapiens (Human)
669	4.81	HIRP3		1.34792	1.03351	0.884116	1.17396	0.958814	0.816736	-0.292059	HIRA-interacting protein 3 - Homo sapiens (Human)
1310	2.01	HM2L1		1.02378	1.11675	1.17453	1.01189	1.14564	1.13218	0.179102	High mobility group protein 2-like 1 (Protein HMGBCG) - Homo sapiens (Human)
1101	2.26	HMGB3		0.924096	1.18847	1.39582	0.962048	1.29214	1.34312	0.425585	High mobility group protein B3 (High mobility group protein 4) (HMG-4) (High mobility group protein 2a) (HMG-2a) - Homo sapiens (Human)
460	7.53	HMGN1		1.05643	0.983992	1.06262	1.02822	1.02331	0.995222	-0.006909	Nonhistone chromosomal protein HMG-14 (High-mobility group nucleosome-binding domain-containing protein 1) - Homo sapiens (Human)
1290	2.01	HN1L		0.837141	0.95023	0.572999	0.918571	0.761615	0.82913	-0.27033	Hematological and neurological expressed 1-like protein (HN1-like protein) - Homo sapiens (Human)
645	5.13	HNRH3		0.925439	1.11083	0.98214	0.96272	1.04649	1.08701	0.120366	Heterogeneous nuclear ribonucleoprotein H3 (hnRNP H3) (hnRNP 2H9) - Homo sapiens (Human)
280	11.76	HNRL2		0.954395	1.2046	1.18933	0.977198	1.19696	1.22489	0.292656	Heterogeneous nuclear ribonucleoprotein U-like protein 2 (Scaffold-attachment factor A2) (SAF-A2) - Homo sapiens (Human)
551	6.06	HNRLL		0.999511	1.09191	1.1101	0.999756	1.101	1.10127	0.139173	Heterogeneous nuclear ribonucleoprotein L-like (Stromal RNA-regulating factor) (BLOCK24 protein) - Homo sapiens (Human)
111	21.83	HNRPF		1.02618	0.93122	1.01987	1.01309	0.975547	0.962942	-0.0544786	Heterogeneous nuclear ribonucleoprotein F (hnRNP F) (Nucleolin-like protein mcs94-1) - Homo sapiens (Human)
435	7.92	HNRPG		0.880719	0.996773	0.896691	0.940359	0.946732	1.00678	0.0097437	Heterogeneous nuclear ribonucleoprotein G (hnRNP G) (RNA-binding motif protein, X chromosome) (Glycoprotein p43) - Homo sapiens (Human)
89	24.47	HNRPL		1.04573	1.17918	1.18793	1.02287	1.18356	1.1571	0.210509	Heterogeneous nuclear ribonucleoprotein L (hnRNP L) - Homo sapiens (Human)
21	46.15	HNRPM		0.989308	1.13684	1.145	0.994654	1.14092	1.14706	0.197935	Heterogeneous nuclear ribonucleoprotein M (hnRNP M) - Homo sapiens (Human)
174	16.33	HNRPQ		1.15624	1.14679	1.20976	1.07812	1.17828	1.0929	0.128157	Heterogeneous nuclear ribonucleoprotein Q (hnRNP Q) (hnRNP-Q) (Synaptotagmin-binding, cytoplasmic RNA-interacting protein) (Glycine- and tyrosine-rich RNA-binding protein) (GRY-RBP) (NS1-associated protein 1) - Homo sapiens (Human)
55	31.35	HNRPR		1.0578	1.13873	1.14659	1.0289	1.14266	1.11057	0.151297	Heterogeneous nuclear ribonucleoprotein R (hnRNP R) - Homo sapiens (Human)
39	37.3	HNRPU		0.942999	0.995279	0.934664	0.9715	0.964972	0.993281	-0.00972682	Heterogeneous nuclear ribonucleoprotein U (hnRNP U) (Scaffold attachment factor A) (SAF-A) (p120) (pp120) - Homo sapiens (Human)
765	4.09	HS105		0.912011	0.744174	0.694395	0.956005	0.719284	0.752385	-0.410456	Heat-shock protein 105 kDa (Heat shock 110 kDa protein) (Antigen NY-CO-25) - Homo sapiens (Human)
1109	2.21	HTF4		1.03075	0.617755	0.83349	1.01537	0.725622	0.714635	-0.484721	Transcription factor 12 (Transcription factor HTF-4) (E-box-binding protein) (DNA-binding protein HTF4) - Homo sapiens (Human)
582	5.99	HXK1		0.922105	1.02805	1.05177	0.961053	1.03991	1.08205	0.113774	Hexokinase-1 (EC 2.7.1.1) (Hexokinase type I) (HK I) (Brain form hexokinase) - Homo sapiens (Human)
1172	2.07	HXK2		0.960678	1.15916	0.975366	0.980339	1.06726	1.08867	0.122564	Hexokinase-2 (EC 2.7.1.1) (Hexokinase type II) (HK II) (Muscle form hexokinase) - Homo sapiens (Human)
173	16.37	IF16		1.05547	3.34854	3.14676	1.02773	3.24765	3.16001	1.65993	Gamma-interferon-inducible protein Ifi-16 (Interferon-inducible myeloid differentiation transcriptional activator) (IFI 16) - Homo sapiens (Human)
292	11.25	IF2P		1.02039	1.20538	1.08895	1.0102	1.14717	1.13559	0.18344	Eukaryotic translation initiation factor 5B (eIF-5B) (Translation initiation factor IF-2) - Homo sapiens (Human)
490	6.92	IF3A		1.04817	0.946403	0.973509	1.02408	0.959956	0.93738	-0.0932948	Eukaryotic translation initiation factor 3 subunit 10 (eIF-3 theta) (eIF3 p167) (eIF3 p180) (eIF3 p185) (eIF3a) - Homo sapiens (Human)
1232	2.03	IF3I		0.991792	1.12337	1.05888	0.995896	1.09112	1.09562	0.131748	Eukaryotic translation initiation factor 3 subunit 6-interacting protein - Homo sapiens (Human)
816	4.01	IF4B		0.894287	0.463366	0.697806	0.947143	0.580586	0.612986	-0.706074	Eukaryotic translation initiation factor 4B (eIF-4B) - Homo sapiens (Human)
492	6.89	IF4G1		1.06774	1.17262	1.33198	1.03387	1.2523	1.21127	0.276518	Eukaryotic translation initiation factor 4 gamma 1 (eIF-4-gamma 1) (eIF-4G1) (eIF-4G 1) (p220) - Homo sapiens (Human)
790	4.03	IF5		0.932893	0.85882	0.99137	0.966447	0.925095	0.957213	-0.0630888	Eukaryotic translation initiation factor 5 (eIF-5) - Homo sapiens (Human)
338	10	IKAR		1.01205	0.934177	0.832515	1.00603	0.883346	0.878056	-0.187616	DNA-binding protein Ikaros (IKAROS family zinc finger protein 1) (Lymphoid transcription factor LyF-1) - Homo sapiens (Human)
1253	2.02	IL16		0.94262	1.00111	0.952712	0.97131	0.97691	1.00577	0.00829407	Interleukin-16 precursor (IL-16) (Lymphocyte chemoattractant factor) (LCF) - Homo sapiens (Human)
402	8.48	ILEU		1.00357	1.04952	0.944759	1.00179	0.99714	0.995361	-0.0067081	Leukocyte elastase inhibitor (LEI) (Serpin B1) (Monocyte/neutrophil elastase inhibitor) (M/NEI) (EI) - Homo sapiens (Human)
27	42.44	ILF3		1.00313	1.01615	1.00846	1.00157	1.0123	1.01072	0.0153818	Interleukin enhancer-binding factor 3 (Nuclear factor of activated T-cells 90 kDa) (NF-AT-90) (Double-stranded RNA-binding protein 76) (DRBP76) (Translational control protein 80) (TCP80) (Nuclear factor associated with dsRNA) (NFAR) (M-phase phosphoprotein 4) (MPP4) - Homo sapiens (Human)
1083	2.36	ILK		1.11745	1.20236	1.53067	1.05872	1.36652	1.29072	0.368177	Integrin-linked protein kinase (EC 2.7.11.1) (ILK-1) (ILK-2) (59 kDa serine/threonine-protein kinase) (p59ILK) - Homo sapiens (Human)
415	8.17	IMA2		1.16402	0.715298	0.650274	1.08201	0.682786	0.631034	-0.664211	Importin alpha-2 subunit (Karyopherin alpha-2 subunit) (SRP1-alpha) (RAG cohort protein 1) - Homo sapiens (Human)
813	4.01	IMA5		0.963648	0.852164	0.767416	0.981824	0.80979	0.824781	-0.277916	Importin alpha-6 subunit (Karyopherin alpha-5 subunit) - Homo sapiens (Human)
64	29.02	IMB1		0.97185	0.998749	1	0.985925	0.999375	1.01364	0.0195474	Importin beta-1 subunit (Karyopherin beta-1 subunit) (Nuclear factor P97) (Importin 90) - Homo sapiens (Human)
346	9.73	IMB3		0.994704	0.822837	0.743988	0.997352	0.783412	0.785492	-0.348331	Importin beta-3 (Karyopherin beta-3) (Ran-binding protein 5) (RanBP5) - Homo sapiens (Human)
225	13.73	IMDH2		0.99149	0.6971	0.689324	0.995745	0.693212	0.696174	-0.52248	Inosine-5'-monophosphate dehydrogenase 2 (EC 1.1.1.205) (IMP dehydrogenase 2) (IMPDH-II) (IMPD 2) - Homo sapiens (Human)
1074	2.41	IMMT		1.01294	0.842666	0.945538	1.00647	0.894102	0.888353	-0.170794	Mitochondrial inner membrane protein (Mitofilin) (p87/89) (Proliferation-inducing gene 4 protein) - Homo sapiens (Human)
1185	2.06	IMP3		1.52765	1.01799	0.86858	1.26383	0.943286	0.746373	-0.422032	U3 small nucleolar ribonucleoprotein protein IMP3 (U3 snoRNP protein IMP3) (BRMS2) - Homo sapiens (Human)
1287	2.01	INOC1		0.906325	0.75503	0.618329	0.953163	0.686679	0.720422	-0.473086	Putative DNA helicase INO80 complex homolog 1 (EC 3.6.1.-) (hINO80) - Homo sapiens (Human)
202	14.83	INT1		1.03913	0.937646	0.923971	1.01957	0.930809	0.912946	-0.131398	Integrator complex subunit 1 (Int1) - Homo sapiens (Human)
1082	2.36	INT10		0.978265	1.12925	0.995112	0.989132	1.06218	1.07385	0.102797	Integrator complex subunit 10 (Int10) - Homo sapiens (Human)
780	4.04	INT2		0.94576	0.956018	0.927213	0.97288	0.941615	0.967864	-0.0471236	Integrator complex subunit 2 (Int2) - Homo sapiens (Human)
518	6.49	INT4		1.02059	0.972871	0.986292	1.0103	0.979582	0.969599	-0.0445399	Integrator complex subunit 4 (Int4) - Homo sapiens (Human)
481	7.08	INT5		0.974984	1.04877	0.972761	0.987492	1.01077	1.02357	0.0336104	Integrator complex subunit 5 (Int5) - Homo sapiens (Human)
295	11.04	IPO4		1.04472	0.812752	0.790259	1.02236	0.801506	0.783975	-0.35112	Importin-4 (Importin 4b) (Imp4b) (Ran-binding protein 4) (RanBP4) - Homo sapiens (Human)
384	8.81	IQGA1		0.921156	1.29882	1.14035	0.960578	1.21959	1.26964	0.344417	Ras GTPase-activating-like protein IQGAP1 (p195) - Homo sapiens (Human)
1199	2.05	IRF5		0.996367	1.14535	0.936134	0.998183	1.04074	1.04264	0.0602361	Interferon regulatory factor 5 (IRF-5) - Homo sapiens (Human)
1295	2.01	ITAM		0.664417	1.19504	1.06554	0.832208	1.13029	1.35818	0.441672	Integrin alpha-M precursor (Cell surface glycoprotein MAC-1 alpha subunit) (CR-3 alpha chain) (Leukocyte adhesion receptor MO1) (Neutrophil adherence receptor) (CD11b antigen) - Homo sapiens (Human)
1056	2.53	ITB2		0.870026	1.39288	1.44651	0.935013	1.4197	1.51837	0.602523	Integrin beta-2 precursor (Cell surface adhesion glycoproteins LFA-1/CR3/p150,95 subunit beta) (Complement receptor C3 subunit beta) (CD18 antigen) - Homo sapiens (Human)
774	4.06	IWS1		0.908991	0.996561	0.883795	0.954496	0.940178	0.985	-0.0218044	IWS1 homolog (IWS1-like protein) - Homo sapiens (Human)
1255	2.02	JARD2		1.02936	0.517558	1.04347	1.01468	0.780514	0.769222	-0.378528	Jumonji protein (Jumonji/ARID domain-containing protein 2) - Homo sapiens (Human)
1355	2	JHD2B		0.83047	0.911436	0.839467	0.915235	0.875451	0.956532	-0.0641156	JmjC domain-containing histone demethylation protein 2B (EC 1.14.11.-) (Jumonji domain-containing protein 1B) (Nuclear protein 5qNCA) - Homo sapiens (Human)
662	4.89	K0133		1.01425	0.933898	0.788737	1.00713	0.861317	0.855224	-0.225626	Uncharacterized protein KIAA0133 - Homo sapiens (Human)
299	10.98	K0179		0.954094	0.72886	0.771762	0.977047	0.750311	0.767937	-0.38094	Uncharacterized protein KIAA0179 - Homo sapiens (Human)
1026	2.74	K1196		0.980392	0.819594	0.918662	0.990196	0.869128	0.877733	-0.188146	Zinc finger protein KIAA1196 - Homo sapiens (Human)
707	4.48	K1802		1.09297	0.760894	0.892821	1.04648	0.826857	0.790128	-0.339841	Zinc finger protein KIAA1802 - Homo sapiens (Human)
960	3.15	K1C10		1.30009	1.79032	2.70407	1.15004	2.2472	1.95401	0.966439	Keratin, type I cytoskeletal 10 (Cytokeratin-10) (CK-10) (Keratin-10) (K10) - Homo sapiens (Human)
657	4.95	K6PL		0.9863	0.991919	1.01105	0.99315	1.00148	1.00839	0.0120553	6-phosphofructokinase, liver type (EC 2.7.1.11) (Phosphofructokinase 1) (Phosphohexokinase) (Phosphofructo-1-kinase isozyme B) (PFK-B) - Homo sapiens (Human)
1187	2.06	KBTBB		1.30014	0.968098	0.711152	1.15007	0.839625	0.730063	-0.453907	Kelch repeat and BTB domain-containing protein 11 (Kelch domain-containing protein 7B) - Homo sapiens (Human)
1370	2	KCY		0.675695	0.722809	0.937286	0.837848	0.830047	0.99069	-0.0134942	UMP-CMP kinase (EC 2.7.4.14) (Cytidylate kinase) (Deoxycytidylate kinase) (Cytidine monophosphate kinase) (Uridine monophosphate/cytidine monophosphate kinase) (UMP/CMP kinase) (UMP/CMPK) (Uridine monophosphate kinase) - Homo sapiens (Human)
79	25.59	KI67		1.03162	1.05706	1.1256	1.01581	1.09133	1.07435	0.103459	Antigen KI-67 - Homo sapiens (Human)
619	5.49	KIF2C		1.02199	0.746414	0.741353	1.011	0.743883	0.735793	-0.442628	Kinesin-like protein KIF2C (Mitotic centromere-associated kinesin) (MCAK) (Kinesin-like protein 6) - Homo sapiens (Human)
894	3.71	KIF4A		1.09146	1.26145	0.990087	1.04573	1.12577	1.07654	0.106397	Chromosome-associated kinesin KIF4A (Chromokinesin) - Homo sapiens (Human)
487	6.96	KIFC1		1.00781	0.864781	0.945538	1.00391	0.905159	0.901638	-0.14938	Kinesin-like protein KIFC1 (Kinesin-like protein 2) (Kinesin-related protein HSET) - Homo sapiens (Human)
15	49.42	KPYM		0.992778	1.18836	1.07584	0.996389	1.1321	1.1362	0.184221	Pyruvate kinase isozymes M1/M2 (EC 2.7.1.40) (Pyruvate kinase muscle isozyme) (Pyruvate kinase 2/3) (Cytosolic thyroid hormone-binding protein) (CTHBP) (THBP1) - Homo sapiens (Human)
565	6.01	KS6A1		1.08246	1.28133	1.28109	1.04123	1.28121	1.23048	0.299218	Ribosomal protein S6 kinase alpha-1 (EC 2.7.11.1) (S6K-alpha 1) (90 kDa ribosomal protein S6 kinase 1) (p90-RSK 1) (Ribosomal S6 kinase 1) (RSK-1) (pp90RSK1) (p90S6K) (MAP kinase-activated protein kinase 1a) (MAPKAPK1A) - Homo sapiens (Human)
1488	2	KS6B2		1.05763	0.735768	1.17824	1.02881	0.957004	0.930201	-0.104386	Ribosomal protein S6 kinase beta-2 (EC 2.7.11.1) (S6K2) (70 kDa ribosomal protein S6 kinase 2) (p70-S6KB) (p70 ribosomal S6 kinase beta) (p70 S6Kbeta) (p70 S6 kinase beta) (S6K-beta) (p70-beta) (S6 kinase-related kinase) (SRK) (Serine/threonine-protein kinase 14 beta) - Homo sapiens (Human)
1076	2.38	KSYK		1.01535	1.13765	1.22067	1.00768	1.17916	1.17017	0.226722	Tyrosine-protein kinase SYK (EC 2.7.10.2) (Spleen tyrosine kinase) - Homo sapiens (Human)
1189	2.06	KTEL1		1.07895	1.25611	0.958125	1.03947	1.10712	1.06507	0.0909523	KTEL motif-containing protein 1 precursor (CAP10-like 46 kDa protein) (Myelodysplastic syndromes relative protein) - Homo sapiens (Human)
891	3.74	KTN1		1.06811	1.41152	1.46145	1.03406	1.43649	1.38918	0.474233	Kinectin (Kinesin receptor) (CG-1 antigen) - Homo sapiens (Human)
38	37.39	KU70		0.999694	0.882995	0.939447	0.999847	0.911221	0.911361	-0.133906	ATP-dependent DNA helicase 2 subunit 1 (ATP-dependent DNA helicase II 70 kDa subunit) (Lupus Ku autoantigen protein p70) (Ku70) (70 kDa subunit of Ku antigen) (Thyroid-lupus autoantigen) (TLAA) (CTC box-binding factor 75 kDa subunit) (CTCBF) (CTC75) (DNA-repair protein XRCC6) - Homo sapiens (Human)
52	31.66	KU86		0.958289	0.942487	0.927161	0.979145	0.934824	0.954736	-0.0668269	ATP-dependent DNA helicase 2 subunit 2 (EC 3.6.1.-) (ATP-dependent DNA helicase II 80 kDa subunit) (Lupus Ku autoantigen protein p86) (Ku86) (Ku80) (86 kDa subunit of Ku antigen) (Thyroid-lupus autoantigen) (TLAA) (CTC box-binding factor 85 kDa subunit) (CTCBF) (CTC85) (Nuclear factor IV) (DNA-repair protein XRCC5) - Homo sapiens (Human)
1090	2.33	LA		1.06714	0.927305	0.936667	1.03357	0.931986	0.901714	-0.149258	Lupus La protein (Sjoegren syndrome type B antigen) (SS-B) (La ribonucleoprotein) (La autoantigen) - Homo sapiens (Human)
1259	2.02	LAMP1		1.279	1.20888	1.12496	1.1395	1.16692	1.02406	0.0343039	Lysosome-associated membrane glycoprotein 1 precursor (LAMP-1) (CD107a antigen) - Homo sapiens (Human)
1079	2.38	LAMP2		1.00534	1.08277	1.03512	1.00267	1.05895	1.05613	0.0787818	Lysosome-associated membrane glycoprotein 2 precursor (LAMP-2) (CD107b antigen) - Homo sapiens (Human)
49	33.48	LAP2A		1.05572	0.996987	1.03554	1.02786	1.01626	0.988718	-0.0163684	Lamina-associated polypeptide 2 isoform alpha (Thymopoietin isoform alpha) (TP alpha) (Thymopoietin-related peptide isoform alpha) (TPRP isoform alpha) [Contains: Thymopoietin (TP) (Splenin); Thymopentin (TP5)] - Homo sapiens (Human)
475	7.23	LAP2B		1.17691	1.31326	1.35597	1.08846	1.33461	1.22615	0.294139	Lamina-associated polypeptide 2, isoforms beta/gamma (Thymopoietin, isoforms beta/gamma) (TP beta/gamma) (Thymopoietin-related peptide isoforms beta/gamma) (TPRP isoforms beta/gamma) [Contains: Thymopoietin (TP) (Splenin); Thymopentin (TP5)] - Homo sapiens (Human)
1136	2.14	LAS1L		0.899557	0.572486	0.745844	0.949779	0.659165	0.69402	-0.526952	LAS1-like protein - Homo sapiens (Human)
471	7.32	LBR		0.913383	0.959615	0.993169	0.956691	0.976392	1.02059	0.0294064	Lamin-B receptor (Integral nuclear envelope inner membrane protein) (LMN2R) - Homo sapiens (Human)
97	23.12	LDHA		0.997437	1.03848	0.950895	0.998719	0.994686	0.995962	-0.0058373	L-lactate dehydrogenase A chain (EC 1.1.1.27) (LDH-A) (LDH muscle subunit) (LDH-M) (Proliferation-inducing gene 19 protein) (Renal carcinoma antigen NY-REN-59) - Homo sapiens (Human)
1155	2.1	LEG1		1.17403	1.5377	1.57572	1.08702	1.55671	1.43209	0.518122	Galectin-1 (Lectin galactoside-binding soluble 1) (Beta-galactoside-binding lectin L-14-I) (Lactose-binding lectin 1) (S-Lac lectin 1) (Galaptin) (14 kDa lectin) (HPL) (HBL) (Putative MAPK-activating protein MP12) - Homo sapiens (Human)
708	4.48	LETM1		0.950702	0.9611	1.09155	0.975351	1.02632	1.05226	0.0734938	Leucine zipper-EF-hand-containing transmembrane protein 1, mitochondrial precursor - Homo sapiens (Human)
1422	2	LEUK		1.11386	1.77608	1.68098	1.05693	1.72853	1.63543	0.709667	Leukosialin precursor (Leukocyte sialoglycoprotein) (Sialophorin) (Galactoglycoprotein) (GALGP) (CD43 antigen) - Homo sapiens (Human)
909	3.69	LGUL		1.0854	0.954235	0.925856	1.0427	0.940046	0.901551	-0.149519	Lactoylglutathione lyase (EC 4.4.1.5) (Methylglyoxalase) (Aldoketomutase) (Glyoxalase I) (Glx I) (Ketone-aldehyde mutase) (S-D-lactoylglutathione methylglyoxal lyase) - Homo sapiens (Human)
29	41.08	LMNA		1.05227	1.66655	1.748	1.02613	1.70728	1.6638	0.73448	Lamin-A/C (70 kDa lamin) (Renal carcinoma antigen NY-REN-32) - Homo sapiens (Human)
214	14.23	LMNB1		0.999401	0.975894	0.988035	0.999701	0.981964	0.982259	-0.0258253	Lamin-B1 - Homo sapiens (Human)
723	4.33	LMNB2		1.08983	1.16764	1.29801	1.04492	1.23282	1.17983	0.238579	Lamin-B2 - Homo sapiens (Human)
793	4.02	LONM		0.956136	0.865417	0.916812	0.978068	0.891115	0.911097	-0.134324	Lon protease homolog, mitochondrial precursor (EC 3.4.21.-) (Lon protease-like protein) (LONP) (Mitochondrial ATP-dependent protease Lon) (LONHs) (Serine protease 15) - Homo sapiens (Human)
378	8.94	LPPRC		1.06255	0.922288	0.874075	1.03127	0.898182	0.870945	-0.199347	130 kDa leucine-rich protein (LRP 130) (GP130) (Leucine-rich PPR motif-containing protein) - Homo sapiens (Human)
1064	2.49	LPXN		1.4098	1.81322	1.80557	1.2049	1.8094	1.5017	0.586594	Leupaxin - Homo sapiens (Human)
826	4	LRC47		1.09038	0.977825	1.04155	1.04519	1.00969	0.966031	-0.049858	Leucine-rich repeat-containing protein 47 - Homo sapiens (Human)
347	9.71	LRC59		0.977269	1.07355	1.26034	0.988635	1.16695	1.18036	0.23923	Leucine-rich repeat-containing protein 59 - Homo sapiens (Human)
1388	2	LRCH3		1.03795	1.31621	1.3386	1.01898	1.32741	1.30269	0.38149	Leucine-rich repeat and calponin homology domain-containing protein 3 precursor - Homo sapiens (Human)
1024	2.75	LRRF1		0.93253	1.53552	1.2834	0.966265	1.40946	1.45867	0.544652	Leucine-rich repeat flightless-interacting protein 1 (LRR FLII-interacting protein 1) (TAR RNA-interacting protein) (GC-binding factor 2) - Homo sapiens (Human)
252	12.45	LSD1		0.994985	0.936742	0.896907	0.997493	0.916825	0.919129	-0.121661	Lysine-specific histone demethylase 1 (EC 1.-.-.-) (Flavin-containing amine oxidase domain-containing protein 2) (BRAF35-HDAC complex protein BHC110) - Homo sapiens (Human)
870	3.88	LSM4		0.894655	1.01847	1.03301	0.947328	1.02574	1.08278	0.114736	U6 snRNA-associated Sm-like protein LSm4 (Glycine-rich protein) (GRP) - Homo sapiens (Human)
424	8.06	LSP1		0.91553	3.66167	2.30194	0.957765	2.9818	3.11329	1.63844	Lymphocyte-specific protein 1 (Protein pp52) (52 kDa phosphoprotein) (Lymphocyte-specific antigen WP34) (47 kDa actin-binding protein) - Homo sapiens (Human)
337	10.01	LYAR		0.901571	0.647867	0.648236	0.950786	0.648052	0.681596	-0.553011	Cell growth-regulating nucleolar protein - Homo sapiens (Human)
405	8.4	MA2B1		1.11963	1.18117	1.24286	1.05982	1.21201	1.14361	0.19359	Lysosomal alpha-mannosidase precursor (EC 3.2.1.24) (Mannosidase, alpha B) (Lysosomal acid alpha-mannosidase) (Laman) (Mannosidase alpha class 2B member 1) [Contains: Lysosomal alpha-mannosidase A peptide; Lysosomal alpha-mannosidase B peptide; Lysosomal alpha-mannosidase C peptide; Lysosomal alpha-mannosidase D peptide; Lysosomal alpha-mannosidase E peptide] - Homo sapiens (Human)
1408	2	MAOM		0.913261	0.756333	0.939154	0.95663	0.847744	0.886177	-0.174333	NAD-dependent malic enzyme, mitochondrial precursor (EC 1.1.1.38) (NAD-ME) (Malic enzyme 2) - Homo sapiens (Human)
771	4.06	MAP4		1.13625	1.4156	1.04899	1.06812	1.2323	1.1537	0.20627	Microtubule-associated protein 4 (MAP 4) - Homo sapiens (Human)
1369	2	MAPK2		0.847221	1.22084	0.946976	0.92361	1.08391	1.17355	0.230883	MAP kinase-activated protein kinase 2 (EC 2.7.11.1) (MAPK-activated protein kinase 2) (MAPKAP kinase 2) (MAPKAPK-2) (MK2) - Homo sapiens (Human)
1263	2.02	MARCS		1.17978	6.34253	7.1434	1.08989	6.74297	6.18682	2.6292	Myristoylated alanine-rich C-kinase substrate (MARCKS) (Protein kinase C substrate, 80 kDa protein, light chain) (PKCSL) (80K-L protein) - Homo sapiens (Human)
28	41.98	MATR3		1.04741	0.99419	1.01124	1.0237	1.00271	0.979495	-0.0298898	Matrin-3 - Homo sapiens (Human)
70	28.21	MBB1A		0.985648	0.810701	0.841645	0.992824	0.826173	0.832145	-0.265094	Myb-binding protein 1A - Homo sapiens (Human)
329	10.17	MBNL		1.07032	0.983542	1.01054	1.03516	0.997039	0.963172	-0.0541339	Muscleblind-like protein (Triplet-expansion RNA-binding protein) - Homo sapiens (Human)
1008	2.8	MCEE		0.887044	0.867305	1.05132	0.943522	0.959312	1.01674	0.0239446	Methylmalonyl-CoA epimerase, mitochondrial precursor (EC 5.1.99.1) (DL-methylmalonyl-CoA racemase) - Homo sapiens (Human)
54	31.45	MCM2		1.02805	0.720918	0.717147	1.01403	0.719032	0.709086	-0.495968	DNA replication licensing factor MCM2 (Minichromosome maintenance protein 2 homolog) (Nuclear protein BM28) - Homo sapiens (Human)
94	24.07	MCM3		0.980401	0.721408	0.675164	0.990201	0.698286	0.705196	-0.503903	DNA replication licensing factor MCM3 (DNA polymerase alpha holoenzyme-associated protein P1) (RLF subunit beta) (P102 protein) (P1-MCM3) - Homo sapiens (Human)
1033	2.69	MCM3A		1.24173	1.11149	1.11421	1.12086	1.11285	0.992848	-0.0103555	80 kDa MCM3-associated protein (GANP protein) - Homo sapiens (Human)
34	40.11	MCM4		0.965279	0.650827	0.644493	0.98264	0.64766	0.659102	-0.601426	DNA replication licensing factor MCM4 (CDC21 homolog) (P1-CDC21) - Homo sapiens (Human)
60	29.88	MCM5		1.07264	0.755007	0.720374	1.03632	0.73769	0.711835	-0.490386	DNA replication licensing factor MCM5 (CDC46 homolog) (P1-CDC46) - Homo sapiens (Human)
100	22.83	MCM6		1.03341	0.78122	0.756893	1.01671	0.769056	0.75642	-0.402741	DNA replication licensing factor MCM6 (p105MCM) - Homo sapiens (Human)
56	31.16	MCM7		1.04398	0.743471	0.708711	1.02199	0.726091	0.710467	-0.493161	DNA replication licensing factor MCM7 (CDC47 homolog) (P1.1-MCM3) - Homo sapiens (Human)
160	17.62	MDC1		1.00391	1.01061	0.971493	1.00195	0.99105	0.989117	-0.0157874	Mediator of DNA damage checkpoint protein 1 (Nuclear factor with BRCT domains 1) - Homo sapiens (Human)
529	6.36	MDHC		0.997558	0.802065	0.810568	0.998779	0.806317	0.807302	-0.308819	Malate dehydrogenase, cytoplasmic (EC 1.1.1.37) (Cytosolic malate dehydrogenase) - Homo sapiens (Human)
123	20.61	MDHM		1.06253	0.915932	0.948472	1.03127	0.932202	0.903939	-0.145703	Malate dehydrogenase, mitochondrial precursor (EC 1.1.1.37) - Homo sapiens (Human)
192	15.35	MDN1		1.03094	0.847678	0.834374	1.01547	0.841026	0.828215	-0.271923	Midasin (MIDAS-containing protein) - Homo sapiens (Human)
1134	2.14	MED12		1.07389	1.13037	0.917648	1.03694	1.02401	0.987526	-0.0181091	Mediator of RNA polymerase II transcription subunit 12 (Thyroid hormone receptor-associated protein complex 230 kDa component) (Trap230) (Activator-recruited cofactor 240 kDa component) (ARC240) (CAG repeat protein 45) (OPA-containing protein) (Trinucleotide repeat-containing gene 11 protein) - Homo sapiens (Human)
418	8.13	MEF2D		1.09843	0.489825	0.462774	1.04922	0.4763	0.453958	-1.13937	Myocyte-specific enhancer factor 2D - Homo sapiens (Human)
883	3.79	MESD2		0.935478	1.1267	1.28589	0.967739	1.20629	1.2465	0.317888	Mesoderm development candidate 2 (Renal carcinoma antigen NY-REN-61) - Homo sapiens (Human)
1073	2.42	MK67I		0.954468	0.672572	0.638846	0.977234	0.655709	0.670985	-0.575648	MKI67 FHA domain-interacting nucleolar phosphoprotein (Nucleolar protein interacting with the FHA domain of pKI-67) (hNIFK) (Nucleolar phosphoprotein Nopp34) - Homo sapiens (Human)
1236	2.03	MLKL		1.01779	1.38616	1.46082	1.0089	1.42349	1.41094	0.496653	Mixed lineage kinase domain-like protein - Homo sapiens (Human)
949	3.22	MMAB		0.641403	0.732022	1.05282	0.820702	0.89242	1.08739	0.120865	Cob(I)yrinic acid a,c-diamide adenosyltransferase, mitochondrial precursor (EC 2.5.1.17) (Cob(I)alamin adenosyltransferase) (Methylmalonic aciduria type B protein) - Homo sapiens (Human)
1047	2.6	MMS19		1.09321	0.991565	1.06684	1.0466	1.0292	0.983372	-0.0241904	MMS19-like protein (hMMS19) (MET18 homolog) - Homo sapiens (Human)
109	21.95	MNDA		0.993978	1.51254	1.40857	0.996989	1.46056	1.46497	0.550868	Myeloid cell nuclear differentiation antigen - Homo sapiens (Human)
20	46.69	MOES		1.01534	1.63249	1.54359	1.00767	1.58804	1.57595	0.656222	Moesin (Membrane-organizing extension spike protein) - Homo sapiens (Human)
732	4.29	MORC3		0.976422	1.22563	1.09339	0.988211	1.15951	1.17334	0.230624	MORC family CW-type zinc finger protein 3 (Zinc finger CW-type coiled-coil domain protein 3) - Homo sapiens (Human)
1421	2	MOT1		0.950334	0.802498	0.826128	0.975167	0.814313	0.83505	-0.260065	Monocarboxylate transporter 1 (MCT 1) (Solute carrier family 16 member 1) - Homo sapiens (Human)
951	3.21	MP2K2		0.93144	1.13105	1.13528	0.96572	1.13316	1.17339	0.23068	Dual specificity mitogen-activated protein kinase kinase 2 (EC 2.7.12.2) (MAP kinase kinase 2) (MAPKK 2) (ERK activator kinase 2) (MAPK/ERK kinase 2) (MEK2) - Homo sapiens (Human)
1406	2	MP2K3		1.19089	1.83959	1.29405	1.09544	1.56682	1.43031	0.516326	Dual specificity mitogen-activated protein kinase kinase 3 (EC 2.7.12.2) (MAP kinase kinase 3) (MAPKK 3) (MAPK/ERK kinase 3) - Homo sapiens (Human)
340	9.99	MPCP		1.02704	0.982935	0.922297	1.01352	0.952616	0.939906	-0.0894109	Phosphate carrier protein, mitochondrial precursor (PTP) (Solute carrier family 25 member 3) - Homo sapiens (Human)
396	8.57	MRE11		0.947713	0.897422	0.885877	0.973857	0.89165	0.915586	-0.127233	Double-strand break repair protein MRE11A (MRE11 homolog 1) (MRE11 meiotic recombination 11 homolog A) - Homo sapiens (Human)
1235	2.03	MRGBP		0.993057	0.699278	0.930368	0.996529	0.814823	0.817662	-0.290424	MRG-binding protein - Homo sapiens (Human)
993	2.89	MRT4		0.945126	0.909973	0.692861	0.972563	0.801417	0.824026	-0.279238	mRNA turnover protein 4 homolog - Homo sapiens (Human)
398	8.52	MSH2		0.980891	0.74407	0.769129	0.990446	0.7566	0.763898	-0.388547	DNA mismatch repair protein Msh2 (MutS protein homolog 2) - Homo sapiens (Human)
389	8.67	MSH6		1.0417	0.723217	0.670038	1.02085	0.696627	0.682399	-0.551312	DNA mismatch repair protein MSH6 (MutS-alpha 160 kDa subunit) (G/T mismatch-binding protein) (GTBP) (GTMBP) (p160) - Homo sapiens (Human)
681	4.74	MTA1		0.949432	0.837767	0.692852	0.974716	0.76531	0.785162	-0.348938	Metastasis-associated protein MTA1 - Homo sapiens (Human)
242	12.98	MTA2		1.02225	1.0468	0.982068	1.01113	1.01443	1.00327	0.00471187	Metastasis-associated protein MTA2 (Metastasis-associated 1-like 1) (MTA1-L1 protein) (p53 target protein in deacetylase complex) - Homo sapiens (Human)
1471	2	MTDC		0.923913	1.04335	0.972441	0.961956	1.00789	1.04775	0.0673009	Bifunctional methylenetetrahydrofolate dehydrogenase/cyclohydrolase, mitochondrial precursor [Includes: NAD-dependent methylenetetrahydrofolate dehydrogenase (EC 1.5.1.15); Methenyltetrahydrofolate cyclohydrolase (EC 3.5.4.9)] - Homo sapiens (Human)
560	6.02	MX1		0.907697	3.00643	3.09144	0.953848	3.04894	3.19646	1.67647	Interferon-induced GTP-binding protein Mx1 (Interferon-regulated resistance GTP-binding protein MxA) (Interferon-induced protein p78) (IFI-78K) - Homo sapiens (Human)
260	12.24	MX2		0.925023	2.31053	2.58392	0.962512	2.44723	2.54254	1.34627	Interferon-induced GTP-binding protein Mx2 (Interferon-regulated resistance GTP-binding protein MxB) (p78-related protein) - Homo sapiens (Human)
2	120.76	MYH9		0.928912	1.16288	1.13863	0.964456	1.15075	1.19316	0.254789	Myosin-9 (Myosin heavy chain 9) (Myosin heavy chain, nonmuscle IIa) (Nonmuscle myosin heavy chain IIa) (NMMHC II-a) (NMMHC-IIA) (Cellular myosin heavy chain, type A) (Nonmuscle myosin heavy chain-A) (NMMHC-A) - Homo sapiens (Human)
78	25.61	NAT10		0.985096	0.791035	0.729903	0.992548	0.760469	0.766179	-0.384247	N-acetyltransferase 10 (EC 2.3.1.-) - Homo sapiens (Human)
578	6	NCB5R		1.26674	1.31726	1.20733	1.13337	1.2623	1.11375	0.155431	NADH-cytochrome b5 reductase (EC 1.6.2.2) (B5R) (Diaphorase-1) (Cytochrome b5 reductase 3) [Contains: NADH-cytochrome b5 reductase membrane-bound form; NADH-cytochrome b5 reductase soluble form] - Homo sapiens (Human)
519	6.48	NCBP1		0.944901	0.849833	0.891691	0.97245	0.870762	0.895431	-0.159346	Nuclear cap-binding protein subunit 1 (80 kDa nuclear cap-binding protein) (NCBP 80 kDa subunit) (CBP80) - Homo sapiens (Human)
125	20.57	NCF1		1.01962	2.8959	3.03752	1.00981	2.96671	2.93789	1.55478	Neutrophil cytosol factor 1 (NCF-1) (Neutrophil NADPH oxidase factor 1) (47 kDa neutrophil oxidase factor) (p47-phox) (NCF-47K) (47 kDa autosomal chronic granulomatous disease protein) (Nox organizer 2) (Nox-organizing protein 2) (SH3 and PX domain-containing protein 1A) - Homo sapiens (Human)
437	7.88	NCF2		0.997759	2.05749	2.12764	0.998879	2.09256	2.09491	1.06689	Neutrophil cytosol factor 2 (NCF-2) (Neutrophil NADPH oxidase factor 2) (67 kDa neutrophil oxidase factor) (p67-phox) (NOXA2) - Homo sapiens (Human)
886	3.77	NCF4		0.981227	2.15727	1.666	0.990614	1.91163	1.92975	0.948411	Neutrophil cytosol factor 4 (NCF-4) (Neutrophil NADPH oxidase factor 4) (p40-phox) (p40phox) (SH3 and PX domain-containing protein 4) - Homo sapiens (Human)
554	6.05	NCKPL		0.975816	1.14834	0.979328	0.987908	1.06383	1.07685	0.106824	Nck-associated protein 1-like (Membrane-associated protein HEM-1) (Hematopoietic protein 1) - Homo sapiens (Human)
543	6.15	NCOA5		1.12189	1.27028	1.20848	1.06094	1.23938	1.16819	0.22427	Nuclear receptor coactivator 5 (NCoA-5) (Coactivator independent of AF-2) (CIA) - Homo sapiens (Human)
984	2.94	NDC1		0.90929	0.981601	0.879734	0.954645	0.930667	0.974883	-0.0366992	Nucleoporin NDC1 (hNDC1) (Transmembrane protein 48) - Homo sapiens (Human)
736	4.27	NDKB		1.01207	0.752671	0.759458	1.00603	0.756065	0.75153	-0.412098	Nucleoside diphosphate kinase B (EC 2.7.4.6) (NDK B) (NDP kinase B) (nm23-H2) (C-myc purine-binding transcription factor PUF) - Homo sapiens (Human)
1487	2	NELFD		1.19751	1.07403	1.14374	1.09876	1.10889	1.00922	0.0132391	Negative elongation factor C/D (NELF-C/D) (TH1-like protein) - Homo sapiens (Human)
683	4.73	NEP1		0.911969	0.736133	0.727875	0.955985	0.732004	0.765707	-0.385136	Probable ribosome biogenesis protein NEP1 (Nucleolar protein EMG1 homolog) (Protein C2f) - Homo sapiens (Human)
836	4	NEUA		1.08178	1.30725	1.24034	1.04089	1.2738	1.22375	0.291313	N-acylneuraminate cytidylyltransferase (EC 2.7.7.43) (CMP-N-acetylneuraminic acid synthetase) (CMP-NeuNAc synthetase) - Homo sapiens (Human)
1386	2	NIBA		1.03439	1.27631	1.094	1.0172	1.18516	1.16512	0.220478	Niban protein - Homo sapiens (Human)
1405	2	NIPA		0.899565	1.23394	1.17843	0.949782	1.20618	1.26996	0.344781	Nuclear-interacting partner of ALK (Nuclear-interacting partner of anaplastic lymphoma kinase) (hNIPA) (Zinc finger C3HC-type protein 1) - Homo sapiens (Human)
365	9.29	NIPBL		0.976849	1.10391	1.13455	0.988424	1.11923	1.13234	0.179301	Nipped-B-like protein (Delangin) (SCC2 homolog) - Homo sapiens (Human)
1270	2.02	NNP1		0.938792	0.513453	0.508371	0.969396	0.510912	0.527042	-0.924011	NNP-1 protein (Novel nuclear protein 1) (Nucleolar protein Nop52) (D21S2056E) - Homo sapiens (Human)
507	6.68	NNTM		1.12165	0.923317	0.983302	1.06083	0.95331	0.898649	-0.15417	transhydrogenase, mitochondrial precursor (EC 1.6.1.2) (Pyridine nucleotide transhydrogenase) (Nicotinamide nucleotide transhydrogenase) - Homo sapiens (Human)
480	7.09	NOC2L		0.953302	0.813413	0.791764	0.976651	0.802589	0.821776	-0.283182	Nucleolar complex protein 2 homolog (Protein NOC2 homolog) (NOC2-like) - Homo sapiens (Human)
453	7.6	NOC3L		0.889049	0.777774	0.691772	0.944524	0.734773	0.777929	-0.36229	Nucleolar complex protein 3 homolog (NOC3 protein homolog) (NOC3-like protein) (Nucleolar complex-associated protein 3-like protein) (Factor for adipocyte differentiation 24) - Homo sapiens (Human)
550	6.08	NOC4L		1.10909	0.951946	1.01316	1.05454	0.982554	0.931733	-0.102011	Nucleolar complex protein 4 homolog (NOC4 protein homolog) (NOC4-like protein) (Nucleolar complex-associated protein 4-like protein) - Homo sapiens (Human)
1149	2.11	NOG1		1.19866	1.21929	1.10271	1.09933	1.161	1.0561	0.0787403	Nucleolar GTP-binding protein 1 (Chronic renal failure gene protein) (GTP-binding protein NGB) - Homo sapiens (Human)
448	7.72	NOL1		0.97913	0.932068	0.950692	0.989565	0.94138	0.951307	-0.0720171	Putative RNA methyltransferase NOL1 (EC 2.1.1.-) (Proliferating-cell nucleolar antigen p120) (Proliferation-associated nucleolar protein p120) - Homo sapiens (Human)
211	14.26	NOL6		1.08712	0.84121	0.828691	1.04356	0.834951	0.8001	-0.321749	Nucleolar protein 6 (Nucleolar RNA-associated protein) (Nrap) - Homo sapiens (Human)
660	4.93	NOL8		0.921543	0.781822	0.758615	0.960771	0.770218	0.801667	-0.318926	Nucleolar protein 8 (Nucleolar protein Nop132) - Homo sapiens (Human)
769	4.07	NOLA1		0.99307	0.837262	0.817711	0.996535	0.827486	0.830363	-0.268185	H/ACA ribonucleoprotein complex subunit 1 (Nucleolar protein family A member 1) (snoRNP protein GAR1) - Homo sapiens (Human)
167	16.55	NOP5		1.05334	0.976223	0.998641	1.02667	0.987432	0.961779	-0.0562221	Nucleolar protein NOP5 (Nucleolar protein 5) (NOP58) - Homo sapiens (Human)
244	12.83	NPA1P		1.00943	0.775573	0.726898	1.00472	0.751236	0.747709	-0.419451	Nucleolar preribosomal-associated protein 1 (Fragment) - Homo sapiens (Human)
108	21.98	NPM		1.02831	0.730347	0.758258	1.01416	0.744302	0.733913	-0.446319	Nucleophosmin (NPM) (Nucleolar phosphoprotein B23) (Numatrin) (Nucleolar protein NO38) - Homo sapiens (Human)
609	5.62	NPS3A		0.996808	0.982682	0.910725	0.998404	0.946703	0.948217	-0.0767109	Protein NipSnap3A (NipSnap4) (Target for Salmonella secreted protein C) (TassC) - Homo sapiens (Human)
783	4.04	NSBP1		0.938358	0.882507	0.940677	0.969179	0.911592	0.940582	-0.0883751	Nucleosome-binding protein 1 - Homo sapiens (Human)
1308	2.01	NSMA3		1.01591	0.93899	0.996364	1.00796	0.967677	0.960039	-0.0588345	Sphingomyelin phosphodiesterase 4 (EC 3.1.4.12) (Neutral sphingomyelinase 3) (Neutral sphingomyelinase III) (nSMase3) (nSMase-3) - Homo sapiens (Human)
648	5.06	NSUN5		1.01855	0.62328	0.819282	1.00927	0.721281	0.714653	-0.484685	Putative methyltransferase NSUN5 (EC 2.1.1.-) (NOL1/NOP2/Sun domain family member 5) (NOL1R) (Williams-Beuren syndrome chromosomal region 20A protein) - Homo sapiens (Human)
231	13.4	NU107		0.966538	0.987942	0.974053	0.983269	0.980997	0.99769	-0.00333675	Nuclear pore complex protein Nup107 (Nucleoporin Nup107) (107 kDa nucleoporin) - Homo sapiens (Human)
179	16.05	NU133		0.976226	0.929674	0.944497	0.988113	0.937085	0.948359	-0.0764951	Nuclear pore complex protein Nup133 (Nucleoporin Nup133) (133 kDa nucleoporin) - Homo sapiens (Human)
296	11.04	NU160		1.04812	1.04784	1.05876	1.02406	1.0533	1.02856	0.0406198	Nuclear pore complex protein Nup160 (Nucleoporin Nup160) (160 kDa nucleoporin) - Homo sapiens (Human)
75	25.98	NU205		1.019	1.01072	1.01723	1.0095	1.01397	1.00443	0.00638279	Nuclear pore complex protein Nup205 (Nucleoporin Nup205) (205 kDa nucleoporin) - Homo sapiens (Human)
334	10.03	NU214		1.10303	0.864298	0.928859	1.05151	0.896578	0.852655	-0.229965	Nuclear pore complex protein Nup214 (Nucleoporin Nup214) (214 kDa nucleoporin) (CAN protein) - Homo sapiens (Human)
729	4.31	NUDC		1.05628	0.814258	0.861252	1.02814	0.837755	0.814825	-0.295438	Nuclear migration protein nudC (Nuclear distribution protein C homolog) - Homo sapiens (Human)
48	33.61	NUMA1		0.964337	0.969586	1.05348	0.982168	1.01154	1.0299	0.0425045	Nuclear mitotic apparatus protein 1 (NuMA protein) (SP-H antigen) - Homo sapiens (Human)
495	6.87	NUP37		1.03315	1.17249	1.21448	1.01657	1.19348	1.17403	0.231464	Nucleoporin Nup37 (p37) - Homo sapiens (Human)
297	11.01	NUP50		1.13878	0.956802	1.03327	1.06939	0.995035	0.930468	-0.103971	Nucleoporin 50 kDa (Nuclear pore-associated protein 60 kDa-like) - Homo sapiens (Human)
740	4.27	NUP53		1.56114	0.920694	0.881095	1.28057	0.900895	0.703512	-0.507353	Nucleoporin NUP53 (Nuclear pore complex protein Nup53) (Nucleoporin Nup35) (35 kDa nucleoporin) (Mitotic phosphoprotein 44) (MP-44) - Homo sapiens (Human)
918	3.53	NUP54		0.962938	0.881945	1.01892	0.981469	0.950434	0.968379	-0.0463564	Nucleoporin p54 (54 kDa nucleoporin) - Homo sapiens (Human)
623	5.45	NUP62		1.05512	0.941471	1.02879	1.02756	0.985132	0.958713	-0.0608297	Nuclear pore glycoprotein p62 (62 kDa nucleoporin) - Homo sapiens (Human)
659	4.93	NUP88		0.928831	1.14948	1.00476	0.964416	1.07712	1.11686	0.159453	Nuclear pore complex protein Nup88 (Nucleoporin Nup88) (88 kDa nuclear pore complex protein) - Homo sapiens (Human)
127	20.35	NUP93		1.00718	0.965303	0.934025	1.00359	0.949664	0.946266	-0.0796827	Nuclear pore complex protein Nup93 (Nucleoporin Nup93) (93 kDa nucleoporin) - Homo sapiens (Human)
150	18.79	NUP98		0.970516	1.00378	0.980674	0.985258	0.992229	1.00708	0.0101715	Nuclear pore complex protein Nup98-Nup96 precursor [Contains: Nuclear pore complex protein Nup98 (Nucleoporin Nup98) (98 kDa nucleoporin); Nuclear pore complex protein Nup96 (Nucleoporin Nup96) (96 kDa nucleoporin)] - Homo sapiens (Human)
1225	2.03	NUPL1		1.03295	1.11542	1.042	1.01648	1.07871	1.06122	0.0857268	Nucleoporin p58/p45 (Nucleoporin-like 1) - Homo sapiens (Human)
1005	2.81	ODO2		1.12307	1.45811	1.46206	1.06153	1.46008	1.37545	0.4599	Dihydrolipoyllysine-residue succinyltransferase component of 2-oxoglutarate dehydrogenase complex, mitochondrial precursor (EC 2.3.1.61) (Dihydrolipoamide succinyltransferase component of 2-oxoglutarate dehydrogenase complex) (E2) (E2K) - Homo sapiens (Human)
839	4	OGFR		0.856645	1.0981	1.1691	0.928323	1.1336	1.22113	0.288217	Opioid growth factor receptor (OGFr) (Zeta-type opioid receptor) (7-60 protein) - Homo sapiens (Human)
486	6.96	OGT1		0.95702	0.934293	0.975329	0.97851	0.954811	0.975781	-0.0353711	UDP-N-acetylglucosamine--peptide N-acetylglucosaminyltransferase 110 kDa subunit (EC 2.4.1.-) (O-GlcNAc transferase p110 subunit) - Homo sapiens (Human)
976	3.03	ORC4		1.30251	1.28833	1.28298	1.15126	1.28566	1.11674	0.159294	Origin recognition complex subunit 4 - Homo sapiens (Human)
1145	2.12	ORC5		1.19513	1.34288	1.27977	1.09757	1.31133	1.19476	0.25672	Origin recognition complex subunit 5 - Homo sapiens (Human)
283	11.62	OST48		0.91458	1.09607	1.00031	0.95729	1.04819	1.09495	0.13087	Dolichyl-diphosphooligosaccharide--protein glycosyltransferase 48 kDa subunit precursor (EC 2.4.1.119) (Oligosaccharyl transferase 48 kDa subunit) (DDOST 48 kDa subunit) - Homo sapiens (Human)
411	8.21	OXRP		1.05695	0.977009	1.03748	1.02848	1.00725	0.979359	-0.0300907	150 kDa oxygen-regulated protein precursor (Orp150) (Hypoxia up-regulated 1) - Homo sapiens (Human)
1419	2	P52K		1.14456	0.893391	1.36833	1.07228	1.13086	1.05463	0.0767427	52 kDa repressor of the inhibitor of the protein kinase (p58IPK-interacting protein) (58 kDa interferon-induced protein kinase-interacting protein) (P52rIPK) (Death-associated protein 4) (THAP domain-containing protein 0) - Homo sapiens (Human)
842	4	P5CS		1.03081	0.977149	0.860298	1.0154	0.918723	0.904786	-0.144352	Delta 1-pyrroline-5-carboxylate synthetase (P5CS) (Aldehyde dehydrogenase 18 family member A1) [Includes: Glutamate 5-kinase (EC 2.7.2.11) (Gamma-glutamyl kinase) (GK); Gamma-glutamyl phosphate reductase (GPR) (EC 1.2.1.41) (Glutamate-5-semialdehyde dehydrogenase) (Glutamyl-gamma-semialdehyde dehydrogenase)] - Homo sapiens (Human)
526	6.42	P66A		1.03952	1.06595	1.09475	1.01976	1.08035	1.05942	0.0832727	Transcriptional repressor p66 alpha (Hp66alpha) (GATA zinc finger domain-containing protein 2A) - Homo sapiens (Human)
585	5.95	P66B		1.07311	0.789366	0.986906	1.03655	0.888136	0.856817	-0.222941	Transcriptional repressor p66 beta (p66/p68) (GATA zinc finger domain-containing protein 2B) - Homo sapiens (Human)
261	12.18	PABP1		0.991701	0.815699	0.894762	0.995851	0.855231	0.858794	-0.219616	Polyadenylate-binding protein 1 (Poly(A)-binding protein 1) (PABP 1) - Homo sapiens (Human)
1343	2	PABP4		1.34092	1.75741	1.37053	1.17046	1.56397	1.33621	0.418142	Polyadenylate-binding protein 4 (Poly(A)-binding protein 4) (PABP 4) (Inducible poly(A)-binding protein) (iPABP) (Activated-platelet protein 1) (APP-1) - Homo sapiens (Human)
469	7.34	PACN2		1.06716	1.37908	1.55153	1.03358	1.4653	1.4177	0.503551	Protein kinase C and casein kinase substrate in neurons protein 2 - Homo sapiens (Human)
1229	2.03	PADI4		1.097	1.62991	1.35328	1.0485	1.4916	1.4226	0.508533	Protein-arginine deiminase type-4 (EC 3.5.3.15) (Protein-arginine deiminase type IV) (Peptidylarginine deiminase IV) (HL-60 PAD) - Homo sapiens (Human)
747	4.21	PAI2		0.975842	1.3478	1.2438	0.987921	1.2958	1.31164	0.391372	Plasminogen activator inhibitor 2 precursor (PAI-2) (Placental plasminogen activator inhibitor) (Monocyte Arg-serpin) (Urokinase inhibitor) - Homo sapiens (Human)
354	9.61	PAIRB		1.03044	0.924315	0.948349	1.01522	0.936332	0.922295	-0.116701	Plasminogen activator inhibitor 1 RNA-binding protein (PAI1 RNA-binding protein 1) (PAI-RBP1) (SERPINE1 mRNA-binding protein 1) - Homo sapiens (Human)
1117	2.19	PARN		1.61893	2.42971	1.63675	1.30947	2.03323	1.55272	0.634795	Poly(A)-specific ribonuclease PARN (EC 3.1.13.4) (Polyadenylate-specific ribonuclease) (Deadenylating nuclease) (Deadenylation nuclease) - Homo sapiens (Human)
12	52.48	PARP1		1.00338	0.66239	0.680161	1.00169	0.671275	0.670141	-0.577463	Poly [ADP-ribose] polymerase 1 (EC 2.4.2.30) (PARP-1) (ADPRT) (NAD(+) ADP-ribosyltransferase 1) (Poly[ADP-ribose] synthetase 1) - Homo sapiens (Human)
1165	2.09	PARVG		0.982994	1.48709	1.27706	0.991497	1.38208	1.39393	0.479159	Gamma-parvin - Homo sapiens (Human)
571	6	PB1		0.957385	0.908721	0.943694	0.978693	0.926207	0.946372	-0.0795207	Protein polybromo-1 (hPB1) (Polybromo-1D) (BRG1-associated factor 180) (BAF180) - Homo sapiens (Human)
1093	2.31	PCAF		1.01824	0.858146	0.890706	1.00912	0.874426	0.866526	-0.206685	Histone acetyltransferase PCAF (EC 2.3.1.48) (P300/CBP-associated factor) (P/CAF) (Histone acetylase PCAF) - Homo sapiens (Human)
1010	2.79	PCQAP		0.817547	1.79743	1.83738	0.908773	1.81741	1.99985	0.999889	Positive cofactor 2 glutamine/Q-rich-associated protein (PC2 glutamine/Q-rich-associated protein) (TPA-inducible gene 1 protein) (TIG-1) (Activator-recruited cofactor 105 kDa component) (ARC105) (CTG repeat protein 7a) - Homo sapiens (Human)
912	3.62	PDC6I		1.11511	1.23164	1.18177	1.05756	1.20671	1.14103	0.190338	Programmed cell death 6-interacting protein (PDCD6-interacting protein) (ALG-2-interacting protein 1) (Hp95) - Homo sapiens (Human)
1469	2	PDCD6		0.973212	0.858438	0.695802	0.986606	0.77712	0.78767	-0.344337	Programmed cell death protein 6 (Probable calcium-binding protein ALG-2) - Homo sapiens (Human)
42	36.53	PDIA1		1.04838	0.854402	0.838634	1.02419	0.846518	0.826524	-0.274872	Protein disulfide-isomerase precursor (EC 5.3.4.1) (PDI) (Prolyl 4-hydroxylase subunit beta) (Cellular thyroid hormone-binding protein) (p55) - Homo sapiens (Human)
95	24.03	PDIA3		1.0211	1.03602	1.08768	1.01055	1.06185	1.05077	0.0714476	Protein disulfide-isomerase A3 precursor (EC 5.3.4.1) (Disulfide isomerase ER-60) (ERp60) (58 kDa microsomal protein) (p58) (ERp57) (58 kDa glucose-regulated protein) - Homo sapiens (Human)
290	11.28	PDIA4		1.03636	0.977374	0.96504	1.01818	0.971207	0.953867	-0.0681405	Protein disulfide-isomerase A4 precursor (EC 5.3.4.1) (Protein ERp-72) (ERp72) - Homo sapiens (Human)
386	8.7	PDIP3		1.08515	0.865695	1.02289	1.04257	0.94429	0.905731	-0.142846	Polymerase delta-interacting protein 3 (46 kDa DNA polymerase delta interaction protein) (p46) - Homo sapiens (Human)
458	7.53	PELP1		1.06034	0.890604	0.968264	1.03017	0.929434	0.902214	-0.148459	Proline-, glutamic acid- and leucine-rich protein 1 (Modulator of nongenomic activity of estrogen receptor) (Transcription factor HMX3) - Homo sapiens (Human)
137	19.66	PERE		0.984268	1.02356	1.02475	0.992134	1.02415	1.03227	0.0458262	Eosinophil peroxidase precursor (EC 1.11.1.7) (EPO) [Contains: Eosinophil peroxidase light chain; Eosinophil peroxidase heavy chain] - Homo sapiens (Human)
5	68.21	PERM		1.03636	0.900669	0.896767	1.01818	0.898718	0.882669	-0.180056	Myeloperoxidase precursor (EC 1.11.1.7) (MPO) [Contains: 89 kDa myeloperoxidase; 84 kDa myeloperoxidase; Myeloperoxidase light chain; Myeloperoxidase heavy chain] - Homo sapiens (Human)
739	4.27	PESC		0.929805	0.84397	0.726658	0.964903	0.785314	0.813879	-0.297114	Pescadillo homolog 1 - Homo sapiens (Human)
62	29.47	PGK1		1.00135	1.0691	1.06579	1.00067	1.06744	1.06673	0.0931908	Phosphoglycerate kinase 1 (EC 2.7.2.3) (Primer recognition protein 2) (PRP 2) (Cell migration-inducing gene 10 protein) - Homo sapiens (Human)
978	3	PGM2		0.955931	0.865379	0.93809	0.977966	0.901735	0.922051	-0.117081	Phosphoglucomutase-2 (EC 5.4.2.2) (Glucose phosphomutase 2) (PGM 2) - Homo sapiens (Human)
1089	2.33	PHF3		0.869237	0.798742	0.852806	0.934619	0.825774	0.883541	-0.178631	PHD finger protein 3 - Homo sapiens (Human)
629	5.41	PIAS1		1.0654	1.00991	0.989501	1.0327	0.999706	0.968051	-0.0468443	E3 SUMO-protein ligase PIAS1 (Protein inhibitor of activated STAT protein 1) (Gu-binding protein) (GBP) (RNA helicase II-binding protein) (DEAD/H box-binding protein 1) - Homo sapiens (Human)
992	2.89	PLCB2		1.03895	1.31284	1.35625	1.01947	1.33455	1.30905	0.388525	1-phosphatidylinositol-4,5-bisphosphate phosphodiesterase beta 2 (EC 3.1.4.11) (Phosphoinositide phospholipase C) (Phospholipase C-beta-2) (PLC-beta-2) - Homo sapiens (Human)
107	22.04	PLEC1		0.95449	1.22322	1.23922	0.977245	1.23122	1.25989	0.333296	Plectin-1 (PLTN) (PCN) (Hemidesmosomal protein 1) (HD1) (Plectin-11) - Homo sapiens (Human)
22	45.5	PLSL		1.07319	1.33969	1.29353	1.03659	1.31661	1.27013	0.34498	Plastin-2 (L-plastin) (Lymphocyte cytosolic protein 1) (LCP-1) (LC64P) - Homo sapiens (Human)
1223	2.03	PML		1.23469	1.54282	1.34865	1.11735	1.44573	1.2939	0.371727	Probable transcription factor PML (Tripartite motif-containing protein 19) (RING finger protein 71) - Homo sapiens (Human)
634	5.3	PNKP		1.0229	0.987381	1.0451	1.01145	1.01624	1.00473	0.00681426	Bifunctional polynucleotide phosphatase/kinase (Polynucleotide kinase-3'-phosphatase) (DNA 5'-kinase/3'-phosphatase) [Includes: Polynucleotide 3'-phosphatase (EC 3.1.3.32) (2'(3')-polynucleotidase); Polynucleotide 5'-hydroxyl-kinase (EC 2.7.1.78)] - Homo sapiens (Human)
376	8.96	PNPH		0.962007	0.895454	0.798098	0.981004	0.846776	0.863173	-0.212278	Purine nucleoside phosphorylase (EC 2.4.2.1) (Inosine phosphorylase) (PNP) - Homo sapiens (Human)
163	17.06	PO210		0.933392	0.800547	0.829997	0.966696	0.815272	0.843359	-0.245781	Nuclear pore membrane glycoprotein 210 precursor (POM210) (Nuclear pore protein gp210) - Homo sapiens (Human)
636	5.28	POP1		1.02943	0.799356	0.813173	1.01471	0.806264	0.794574	-0.331746	Ribonucleases P/MRP protein subunit POP1 (EC 3.1.26.5) (hPOP1) - Homo sapiens (Human)
148	18.87	PPIB		0.969647	1.10799	1.12452	0.984823	1.11625	1.13345	0.180726	Peptidyl-prolyl cis-trans isomerase B precursor (EC 5.2.1.8) (PPIase) (Rotamase) (Cyclophilin B) (S-cyclophilin) (SCYLP) (CYP-S1) - Homo sapiens (Human)
1004	2.81	PPIH		0.908592	0.76268	0.799417	0.954296	0.781048	0.818455	-0.289024	Peptidyl-prolyl cis-trans isomerase H (EC 5.2.1.8) (PPIase H) (Rotamase H) (U-snRNP-associated cyclophilin SnuCyp-20) (USA-CYP) (Small nuclear ribonucleoprotein particle-specific cyclophilin H) (CypH) - Homo sapiens (Human)
267	12.06	PPIP2		1.01089	1.92352	2.02673	1.00544	1.97513	1.96443	0.974113	Proline-serine-threonine phosphatase-interacting protein 2 - Homo sapiens (Human)
1398	2	PPP5		0.665339	0.919497	0.46539	0.83267	0.692443	0.831594	-0.266049	Serine/threonine-protein phosphatase 5 (EC 3.1.3.16) (PP5) (Protein phosphatase T) (PP-T) (PPT) - Homo sapiens (Human)
772	4.06	PPRB		0.937121	1.03798	0.923873	0.96856	0.980925	1.01277	0.0183011	Peroxisome proliferator-activated receptor-binding protein (PBP) (PPAR-binding protein) (Thyroid hormone receptor-associated protein complex 220 kDa component) (Trap220) (Thyroid receptor-interacting protein 2) (TRIP-2) (p53 regulatory protein RB18A) (Vitamin D receptor-interacting protein complex component DRIP205) (Activator-recruited cofactor 205 kDa component) (ARC205) - Homo sapiens (Human)
759	4.11	PRAM		0.934063	1.0308	1.02055	0.967031	1.02567	1.06064	0.0849359	PML-RARA-regulated adapter molecule 1 (PRAM-1) (PRAM) - Homo sapiens (Human)
1058	2.52	PRC1		1.10352	1.08907	1.20222	1.05176	1.14564	1.08927	0.123356	Protein regulator of cytokinesis 1 - Homo sapiens (Human)
823	4	PRDX4		0.756983	0.791792	0.69388	0.878492	0.742836	0.845582	-0.241984	Peroxiredoxin-4 (EC 1.11.1.15) (Prx-IV) (Thioredoxin peroxidase AO372) (Thioredoxin-dependent peroxide reductase A0372) (Antioxidant enzyme AOE372) (AOE37-2) - Homo sapiens (Human)
1209	2.04	PREX1		1.17479	0.947303	1.18259	1.08739	1.06495	0.979358	-0.0300918	Phosphatidylinositol 3,4,5-trisphosphate-dependent Rac exchanger 1 protein (P-Rex1 protein) - Homo sapiens (Human)
182	15.8	PRG2		1.0245	1.02874	0.954897	1.01225	0.991821	0.979816	-0.0294179	Bone-marrow proteoglycan precursor (BMPG) (Proteoglycan 2) [Contains: Eosinophil granule major basic protein (EMBP) (MBP) (Pregnancy-associated major basic protein)] - Homo sapiens (Human)
1	166.6	PRKDC		0.97482	0.95904	0.959787	0.98741	0.959413	0.971646	-0.0414971	DNA-dependent protein kinase catalytic subunit (EC 2.7.11.1) (DNA-PK catalytic subunit) (DNA-PKcs) (DNPK1) (p460) - Homo sapiens (Human)
212	14.25	PROF1		0.947777	1.05585	0.971546	0.973889	1.0137	1.04088	0.0578007	Profilin-1 (Profilin I) - Homo sapiens (Human)
777	4.05	PRP16		0.952694	0.89386	1.22879	0.976347	1.06132	1.08704	0.120399	Pre-mRNA-splicing factor ATP-dependent RNA helicase PRP16 (EC 3.6.1.-) (ATP-dependent RNA helicase DHX38) (DEAH box protein 38) - Homo sapiens (Human)
165	16.61	PRP19		0.977967	1.08673	1.00901	0.988983	1.04787	1.05954	0.0834421	Pre-mRNA-processing factor 19 (EC 6.3.2.-) (PRP19/PSO4 homolog) (hPso4) (Nuclear matrix protein 200) (Senescence evasion factor) - Homo sapiens (Human)
468	7.36	PRP40		1.03701	0.888675	0.89276	1.0185	0.890717	0.874536	-0.193411	Pre-mRNA-processing factor 40 homolog A (Formin-binding protein 3) (Formin-binding protein 11) (Huntingtin-interacting protein HYPA) (Huntingtin yeast partner A) (Fas ligand-associated factor 1) (NY-REN-6 antigen) - Homo sapiens (Human)
210	14.32	PRTN3		1.00801	0.635331	0.604253	1.00401	0.619792	0.617318	-0.695914	Myeloblastin precursor (EC 3.4.21.76) (Leukocyte proteinase 3) (PR-3) (PR3) (AGP7) (Wegener autoantigen) (P29) (C-ANCA antigen) (Neutrophil proteinase 4) (NP-4) - Homo sapiens (Human)
968	3.07	PSA7		0.937422	1.02301	0.767145	0.968711	0.895079	0.92399	-0.114051	Proteasome subunit alpha type 7 (EC 3.4.25.1) (Proteasome subunit RC6-1) (Proteasome subunit XAPC7) - Homo sapiens (Human)
880	3.8	PSB2		0.980674	1.06381	1.10133	0.990337	1.08257	1.09313	0.128469	Proteasome subunit beta type 2 (EC 3.4.25.1) (Proteasome component C7-I) (Macropain subunit C7-I) (Multicatalytic endopeptidase complex subunit C7-I) - Homo sapiens (Human)
827	4	PSB8		1.1211	1.09797	1.12337	1.06055	1.11067	1.04726	0.0666212	Proteasome subunit beta type 8 precursor (EC 3.4.25.1) (Proteasome component C13) (Macropain subunit C13) (Multicatalytic endopeptidase complex subunit C13) - Homo sapiens (Human)
825	4	PSIP1		0.879683	0.644958	0.798522	0.939841	0.72174	0.767938	-0.380938	PC4 and SFRS1-interacting protein (Lens epithelium-derived growth factor) (Transcriptional coactivator p75/p52) (Dense fine speckles 70 kDa protein) (DFS 70) (CLL-associated antigen KW-7) - Homo sapiens (Human)
419	8.13	PSME1		1.04845	1.01439	1.00554	1.02423	1.00997	0.986079	-0.0202254	Proteasome activator complex subunit 1 (Proteasome activator 28-alpha subunit) (PA28alpha) (PA28a) (Activator of multicatalytic protease subunit 1) (11S regulator complex subunit alpha) (REG-alpha) (Interferon gamma up-regulated I-5111 protein) (IGUP I-5111) - Homo sapiens (Human)
549	6.09	PSME2		1.00619	0.93996	0.950348	1.00309	0.945154	0.942239	-0.0858344	Proteasome activator complex subunit 2 (Proteasome activator 28-subunit beta) (PA28beta) (PA28b) (Activator of multicatalytic protease subunit 2) (11S regulator complex subunit beta) (REG-beta) - Homo sapiens (Human)
25	43.46	PTBP1		1.02578	1.03642	1.0425	1.01289	1.03946	1.02623	0.037361	Polypyrimidine tract-binding protein 1 (PTB) (Heterogeneous nuclear ribonucleoprotein I) (hnRNP I) (57 kDa RNA-binding protein PPTB-1) - Homo sapiens (Human)
522	6.46	PTN12		1.1375	3.26354	3.11465	1.06875	3.18909	2.98395	1.57722	Tyrosine-protein phosphatase non-receptor type 12 (EC 3.1.3.48) (Protein-tyrosine phosphatase G1) (PTPG1) - Homo sapiens (Human)
65	28.56	PTN6		0.946487	1.27716	1.27551	0.973243	1.27633	1.31142	0.39113	Tyrosine-protein phosphatase non-receptor type 6 (EC 3.1.3.48) (Protein-tyrosine phosphatase 1C) (PTP-1C) (Hematopoietic cell protein-tyrosine phosphatase) (SH-PTP1) (Protein-tyrosine phosphatase SHP-1) - Homo sapiens (Human)
320	10.38	PUR2		0.990352	0.748328	0.804145	0.995176	0.776237	0.779999	-0.358455	Trifunctional purine biosynthetic protein adenosine-3 [Includes: Phosphoribosylamine--glycine ligase (EC 6.3.4.13) (GARS) (Glycinamide ribonucleotide synthetase) (Phosphoribosylglycinamide synthetase); Phosphoribosylformylglycinamidine cyclo-ligase (EC 6.3.3.1) (AIRS) (Phosphoribosyl-aminoimidazole synthetase) (AIR synthase); Phosphoribosylglycinamide formyltransferase (EC 2.1.2.2) (GART) (GAR tr…
1368	2	PWP1		1.19618	1.0243	1.03712	1.09809	1.03071	0.93864	-0.091356	Periodic tryptophan protein 1 homolog (Keratinocyte protein IEF SSP 9502) - Homo sapiens (Human)
1023	2.75	PXK		0.99442	0.731427	0.812291	0.99721	0.771859	0.774019	-0.36956	PX domain-containing protein kinase-like protein (Modulator of Na,K-ATPase) (MONaKA) - Homo sapiens (Human)
344	9.83	PYGL		1.03585	0.935533	0.901752	1.01792	0.918643	0.902467	-0.148054	Glycogen phosphorylase, liver form (EC 2.4.1.1) - Homo sapiens (Human)
806	4.01	PYR1		0.99975	1.049	1.08867	0.999875	1.06884	1.06897	0.0962202	CAD protein [Includes: Glutamine-dependent carbamoyl-phosphate synthase (EC 6.3.5.5); Aspartate carbamoyltransferase (EC 2.1.3.2); Dihydroorotase (EC 3.5.2.3)] - Homo sapiens (Human)
1016	2.77	RAB21		0.980259	1.47149	1.30766	0.990129	1.38957	1.40343	0.488952	Ras-related protein Rab-21 - Homo sapiens (Human)
724	4.33	RAD50		0.969004	0.965755	1.00305	0.984502	0.9844	0.999897	-0.000149237	DNA repair protein RAD50 (EC 3.6.-.-) (hRAD50) - Homo sapiens (Human)
271	11.99	RALY		0.974226	1.17013	1.19873	0.987113	1.18443	1.1999	0.262909	RNA-binding protein Raly (hnRNP associated with lethal yellow homolog) (Autoantigen p542) - Homo sapiens (Human)
932	3.4	RANG		1.0247	0.70905	0.731156	1.01235	0.720103	0.711319	-0.491432	Ran-specific GTPase-activating protein (Ran-binding protein 1) (RanBP1) - Homo sapiens (Human)
511	6.67	RAVR1		1.10468	1.03123	0.995684	1.05234	1.01346	0.963052	-0.0543148	Ribonucleoprotein PTB-binding 1 (Protein raver-1) - Homo sapiens (Human)
625	5.44	RBM10		1.12353	1.22157	1.13897	1.06176	1.18027	1.11161	0.152654	RNA-binding protein 10 (RNA-binding motif protein 10) (G patch domain-containing protein 9) - Homo sapiens (Human)
248	12.62	RBM15		0.990513	0.964448	0.961397	0.995257	0.962923	0.967512	-0.0476488	Putative RNA-binding protein 15 (RNA-binding motif protein 15) (One-twenty two protein) - Homo sapiens (Human)
597	5.72	RBM19		1.07863	0.752527	0.781673	1.03932	0.7671	0.738081	-0.43815	Probable RNA-binding protein 19 (RNA-binding motif protein 19) - Homo sapiens (Human)
352	9.68	RBM25		0.963237	0.968385	0.981574	0.981619	0.974979	0.993236	-0.00979091	Probable RNA-binding protein 25 (RNA-binding motif protein 25) (RNA-binding region-containing protein 7) (Protein S164) - Homo sapiens (Human)
743	4.24	RBM26		0.946244	0.900034	0.942266	0.973122	0.92115	0.946592	-0.0791855	RNA-binding protein 26 (RNA-binding motif protein 26) (CTCL tumor antigen se70-2) - Homo sapiens (Human)
997	2.86	RBM28		0.969478	0.8119	0.814524	0.984739	0.813212	0.825815	-0.27611	RNA-binding protein 28 (RNA-binding motif protein 28) - Homo sapiens (Human)
58	30.66	RBP2		0.96186	1.00619	1.00035	0.98093	1.00327	1.02277	0.0324881	E3 SUMO-protein ligase RanBP2 (Ran-binding protein 2) (Nuclear pore complex protein Nup358) (Nucleoporin Nup358) (358 kDa nucleoporin) (p270) - Homo sapiens (Human)
646	5.1	RBP56		0.931324	0.946491	0.92037	0.965662	0.933431	0.966623	-0.0489748	TATA-binding protein-associated factor 2N (RNA-binding protein 56) (TAFII68) (TAF(II)68) - Homo sapiens (Human)
409	8.28	RCC1		0.878047	0.798777	0.858133	0.939023	0.828455	0.882252	-0.180738	Regulator of chromosome condensation (Chromosome condensation protein 1) (Cell cycle regulatory protein) - Homo sapiens (Human)
113	21.59	RCC2		0.981076	0.85302	0.762359	0.990538	0.80769	0.815405	-0.294411	Protein RCC2 (Telophase disk protein of 60 kDa) (RCC1-like protein TD-60) - Homo sapiens (Human)
745	4.23	RCOR1		1.0843	0.921556	0.962634	1.04215	0.942095	0.903993	-0.145616	REST corepressor 1 (Protein CoREST) - Homo sapiens (Human)
316	10.43	RECQ1		0.931747	1.41916	1.48023	0.965873	1.4497	1.50092	0.585844	ATP-dependent DNA helicase Q1 (EC 3.6.1.-) (DNA-dependent ATPase Q1) - Homo sapiens (Human)
706	4.51	RFC1		1.05182	0.774919	0.843133	1.02591	0.809026	0.788592	-0.342649	Replication factor C subunit 1 (Replication factor C large subunit) (RF-C 140 kDa subunit) (Activator 1 140 kDa subunit) (Activator 1 large subunit) (A1 140 kDa subunit) (DNA-binding protein PO-GA) - Homo sapiens (Human)
317	10.42	RFC3		1.10345	0.939821	0.896219	1.05172	0.91802	0.872871	-0.196159	Replication factor C subunit 3 (Replication factor C 38 kDa subunit) (RFC38) (Activator 1 38 kDa subunit) (A1 38 kDa subunit) (RF-C 38 kDa subunit) - Homo sapiens (Human)
494	6.87	RFC5		1.00243	0.640377	0.563821	1.00121	0.602099	0.601369	-0.733677	Replication factor C subunit 5 (Replication factor C 36 kDa subunit) (RF-C 36 kDa subunit) (RFC36) (Activator 1 36 kDa subunit) (A1 36 kDa subunit) - Homo sapiens (Human)
1042	2.62	RGAP1		1.08318	0.904716	0.821846	1.04159	0.863281	0.82881	-0.270887	Rac GTPase-activating protein 1 (MgcRacGAP) - Homo sapiens (Human)
96	23.2	RGP1		0.923243	0.89585	0.912676	0.961621	0.904263	0.940352	-0.0887266	Ran GTPase-activating protein 1 - Homo sapiens (Human)
191	15.39	RHG04		1.00934	0.982464	0.986776	1.00467	0.98462	0.980044	-0.0290818	Rho GTPase-activating protein 4 (Rho-GAP hematopoietic protein C1) (p115) - Homo sapiens (Human)
1363	2	RHG09		1.26646	1.66729	2.10531	1.13323	1.8863	1.66453	0.735118	Rho GTPase-activating protein 9 - Homo sapiens (Human)
527	6.41	RHG17		1.14865	1.59693	1.5642	1.07432	1.58057	1.47122	0.557014	Rho GTPase-activating protein 17 (Rho-type GTPase-activating protein 17) (RhoGAP interacting with CIP4 homologs protein 1) (RICH-1) - Homo sapiens (Human)
121	20.77	RIB1		1.03357	1.07254	1.1009	1.01678	1.08672	1.06878	0.0959653	Dolichyl-diphosphooligosaccharide--protein glycosyltransferase 67 kDa subunit precursor (EC 2.4.1.119) (Ribophorin I) (RPN-I) - Homo sapiens (Human)
399	8.52	RIB2		0.940159	1.10222	1.07548	0.97008	1.08885	1.12244	0.166636	Dolichyl-diphosphooligosaccharide--protein glycosyltransferase 63 kDa subunit precursor (EC 2.4.1.119) (Ribophorin II) (RPN-II) (RIBIIR) - Homo sapiens (Human)
718	4.38	RIF1		0.929116	1.03731	0.835034	0.964558	0.936173	0.970572	-0.0430931	Telomere-associated protein RIF1 (Rap1-interacting factor 1 homolog) - Homo sapiens (Human)
501	6.77	RL10		1.12818	1.06757	0.940988	1.06409	1.00428	0.943791	-0.083461	60S ribosomal protein L10 (QM protein) (Tumor suppressor QM) (Laminin receptor homolog) - Homo sapiens (Human)
385	8.8	RL13		0.997118	0.875755	0.879551	0.998559	0.877653	0.87892	-0.186196	60S ribosomal protein L13 (Breast basic conserved protein 1) - Homo sapiens (Human)
455	7.57	RL14		0.987783	0.853899	0.880482	0.993892	0.867191	0.87252	-0.196739	60S ribosomal protein L14 (CAG-ISL 7) - Homo sapiens (Human)
497	6.82	RL18		0.915397	0.742079	0.780443	0.957699	0.761261	0.794886	-0.33118	60S ribosomal protein L18 - Homo sapiens (Human)
1068	2.46	RL21		0.990894	0.932144	0.880388	0.995447	0.906266	0.910411	-0.13541	60S ribosomal protein L21 - Homo sapiens (Human)
893	3.72	RL29		0.994937	0.974369	1.05074	0.997468	1.01256	1.01513	0.0216595	60S ribosomal protein L29 (Cell surface heparin-binding protein HIP) - Homo sapiens (Human)
176	16.23	RL4		0.998542	0.886632	0.889915	0.999271	0.888274	0.888922	-0.169871	60S ribosomal protein L4 (L1) - Homo sapiens (Human)
222	13.75	RL6		1.09454	0.996858	0.942689	1.04727	0.969773	0.926001	-0.110915	60S ribosomal protein L6 (TAX-responsive enhancer element-binding protein 107) (TAXREB107) (Neoplasm-related protein C140) - Homo sapiens (Human)
654	5.02	RL7		1.03579	0.905539	0.885604	1.01789	0.895572	0.879827	-0.184708	60S ribosomal protein L7 - Homo sapiens (Human)
537	6.24	RLA0		1.14858	1.15417	1.05758	1.07429	1.10587	1.0294	0.0418015	60S acidic ribosomal protein P0 (L10E) - Homo sapiens (Human)
903	3.7	RM04		0.998225	0.769265	0.916894	0.999113	0.843079	0.843828	-0.244979	Mitochondrial 39S ribosomal protein L4 (L4mt) (MRP-L4) - Homo sapiens (Human)
1249	2.02	RM11		1.08977	0.823619	1.06718	1.04488	0.945397	0.904788	-0.144348	39S ribosomal protein L11, mitochondrial precursor (L11mt) (MRP-L11) - Homo sapiens (Human)
1484	2	RM13		0.720433	0.814723	0.84613	0.860217	0.830426	0.965369	-0.0508477	39S ribosomal protein L13, mitochondrial (L13mt) (MRP-L13) - Homo sapiens (Human)
1214	2.04	RM24		1.00428	0.906732	1.16219	1.00214	1.03446	1.03225	0.0457907	39S ribosomal protein L24, mitochondrial precursor (L24mt) (MRP-L24) - Homo sapiens (Human)
1268	2.02	RM37		0.795499	1.00228	0.926979	0.89775	0.96463	1.0745	0.103662	39S ribosomal protein L37, mitochondrial precursor (L37mt) (MRP-L37) - Homo sapiens (Human)
1170	2.08	RM43		1.43996	0.752625	0.899291	1.21998	0.825958	0.677026	-0.562716	39S ribosomal protein L43, mitochondrial precursor (L43mt) (MRP-L43) (Mitochondrial ribosomal protein bMRP36a) - Homo sapiens (Human)
1262	2.02	RM47		0.863291	0.816054	0.835084	0.931646	0.825569	0.886141	-0.174392	39S ribosomal protein L47, mitochondrial precursor (L47mt) (MRP-L47) - Homo sapiens (Human)
1009	2.8	RNH2C		0.971942	0.66452	0.714719	0.985971	0.689619	0.699432	-0.515745	Ribonuclease H2 subunit C (RNase H2 subunit C) (Ribonuclease HI subunit C) (Aicardi-Goutieres syndrome 3 protein) (AGS3) (RNase H1 small subunit) - Homo sapiens (Human)
798	4.02	RO60		1.17894	1.00686	0.970372	1.08947	0.988614	0.907425	-0.14015	60 kDa SS-A/Ro ribonucleoprotein (60 kDa Ro protein) (60 kDa ribonucleoprotein Ro) (RoRNP) (Ro 60 kDa autoantigen) (TROVE domain family member 2) (Sjoegren syndrome type A antigen) (SS-A) (Sjoegren syndrome antigen A2) - Homo sapiens (Human)
822	4	ROA0		0.90419	0.697778	0.785035	0.952095	0.741407	0.778711	-0.36084	Heterogeneous nuclear ribonucleoprotein A0 (hnRNP A0) - Homo sapiens (Human)
235	13.26	RPA1		0.99105	0.778568	0.803232	0.995525	0.7909	0.794455	-0.331963	DNA-directed RNA polymerase I largest subunit (EC 2.7.7.6) (RNA polymerase I 194 kDa subunit) (RPA194) - Homo sapiens (Human)
871	3.86	RPA2		1.01242	1.17546	1.29262	1.00621	1.23404	1.22643	0.294462	DNA-directed RNA polymerase I 135 kDa polypeptide (EC 2.7.7.6) (RNA polymerase I subunit 2) (RPA135) - Homo sapiens (Human)
853	4	RPA5		0.992908	0.641847	0.564153	0.996454	0.603	0.605146	-0.724646	DNA-directed RNA polymerase I 40 kDa polypeptide (EC 2.7.7.6) (RPA40) (RPA39) - Homo sapiens (Human)
649	5.06	RPF53		0.863628	0.770813	0.667909	0.931814	0.719361	0.772001	-0.373325	DNA-directed RNA polymerase I-associated factor 53 kDa subunit (EC 2.7.7.6) (RNA polymerase I polypeptide E) (RNA polymerase I-associated factor 1) - Homo sapiens (Human)
289	11.29	RRP12		0.941557	0.828144	0.785968	0.970778	0.807056	0.831349	-0.266473	RRP12-like protein - Homo sapiens (Human)
714	4.41	RRP44		1.1275	1.04246	1.03622	1.06375	1.03934	0.977048	-0.0334983	Exosome complex exonuclease RRP44 (EC 3.1.13.-) (Ribosomal RNA-processing protein 44) (DIS3 protein homolog) - Homo sapiens (Human)
172	16.4	RRP5		0.933437	0.739476	0.658803	0.966718	0.699139	0.723209	-0.467515	RRP5 protein homolog (Programmed cell death protein 11) - Homo sapiens (Human)
594	5.76	RS10		1.00603	0.950204	0.937099	1.00302	0.943652	0.940813	-0.0880199	40S ribosomal protein S10 - Homo sapiens (Human)
677	4.77	RS2		0.991763	0.974998	0.853737	0.995882	0.914368	0.918149	-0.1232	40S ribosomal protein S2 (S4) (LLRep3 protein) - Homo sapiens (Human)
710	4.44	RS5		0.945944	0.883701	0.864354	0.972972	0.874028	0.898307	-0.154719	40S ribosomal protein S5 - Homo sapiens (Human)
807	4.01	RTN4		1.10502	1.34383	1.17376	1.05251	1.2588	1.19599	0.25821	Reticulon-4 (Neurite outgrowth inhibitor) (Nogo protein) (Foocen) (Neuroendocrine-specific protein) (NSP) (Neuroendocrine-specific protein C homolog) (RTN-x) (Reticulon-5) - Homo sapiens (Human)
319	10.4	RU17		0.981757	0.940438	0.914221	0.990878	0.92733	0.935866	-0.0956258	U1 small nuclear ribonucleoprotein 70 kDa (U1 snRNP 70 kDa) (snRNP70) (U1-70K) - Homo sapiens (Human)
782	4.04	RU1C		0.92603	0.79107	0.721021	0.963015	0.756046	0.785082	-0.349085	U1 small nuclear ribonucleoprotein C (U1 snRNP protein C) (U1C protein) (U1-C) - Homo sapiens (Human)
247	12.64	RUVB2		1.04542	1.12146	0.975351	1.02271	1.04841	1.02512	0.0357995	RuvB-like 2 (EC 3.6.1.-) (48 kDa TATA box-binding protein-interacting protein) (48 kDa TBP-interacting protein) (TIP49b) (Repressing pontin 52) (Reptin 52) (51 kDa erythrocyte cytosolic protein) (ECP-51) (TIP60-associated protein 54-beta) (TAP54-beta) - Homo sapiens (Human)
981	2.97	RXRB		0.968613	0.973728	0.956635	0.984306	0.965182	0.98057	-0.0283069	Retinoic acid receptor RXR-beta (Retinoid X receptor beta) - Homo sapiens (Human)
434	7.96	S10A8		1.15056	2.28822	2.38933	1.07528	2.33878	2.17504	1.12104	Protein S100-A8 (S100 calcium-binding protein A8) (Calgranulin-A) (Migration inhibitory factor-related protein 8) (MRP-8) (Cystic fibrosis antigen) (CFAG) (P8) (Leukocyte L1 complex light chain) (Calprotectin L1L subunit) (Urinary stone protein band A) - Homo sapiens (Human)
159	17.73	S10A9		1.02386	2.33253	2.53307	1.01193	2.4328	2.40412	1.26551	Protein S100-A9 (S100 calcium-binding protein A9) (Calgranulin-B) (Migration inhibitory factor-related protein 14) (MRP-14) (P14) (Leukocyte L1 complex heavy chain) (Calprotectin L1H subunit) - Homo sapiens (Human)
989	2.92	S10AB		1.0359	1.42093	1.3823	1.01795	1.40162	1.3769	0.461425	Protein S100-A11 (S100 calcium-binding protein A11) (Protein S100C) (Calgizzarin) (MLN 70) - Homo sapiens (Human)
439	7.87	SAFB1		0.99456	0.979207	1.1284	0.99728	1.0538	1.05668	0.0795361	Scaffold attachment factor B (Scaffold attachment factor B1) (SAF-B) (HSP27 estrogen response element-TATA box-binding protein) (HSP27 ERE-TATA-binding protein) - Homo sapiens (Human)
929	3.42	SAFB2		0.947507	1.06586	1.10668	0.973753	1.08627	1.11555	0.157753	Scaffold attachment factor B2 - Homo sapiens (Human)
1286	2.01	SAHH3		1.2053	1.19179	1.35278	1.10265	1.27229	1.15385	0.206451	Putative adenosylhomocysteinase 3 (EC 3.3.1.1) (S-adenosyl-L-homocysteine hydrolase 3) (AdoHcyase 3) - Homo sapiens (Human)
1131	2.15	SAM50		1.03744	1.2665	1.40094	1.01872	1.33372	1.30921	0.388696	Sorting and assembly machinery component 50 homolog - Homo sapiens (Human)
204	14.69	SAM68		0.97691	0.928761	0.978591	0.988455	0.953676	0.964815	-0.0516758	KH domain-containing, RNA-binding, signal transduction-associated protein 1 (p21 Ras GTPase-activating protein-associated p62) (GAP-associated tyrosine phosphoprotein p62) (Src-associated in mitosis 68 kDa protein) (Sam68) (p68) - Homo sapiens (Human)
590	5.82	SAMD1		0.968338	0.932694	1.13226	0.984169	1.03248	1.04909	0.0691327	Atherin (Sterile alpha motif domain-containing protein 1) - Homo sapiens (Human)
1377	2	SAMD9		0.930647	3.42618	4.66096	0.965323	4.04357	4.18882	2.06654	Sterile alpha motif domain-containing protein 9 - Homo sapiens (Human)
209	14.45	SAMH1		1.09038	1.24028	1.18645	1.04519	1.21337	1.1609	0.215249	SAM domain and HD domain-containing protein 1 (Dendritic cell-derived IFNG-induced protein) (DCIP) (Monocyte protein 5) (MOP-5) - Homo sapiens (Human)
1013	2.77	SAP		1.05137	1.36889	1.42821	1.02568	1.39855	1.36353	0.447349	Proactivator polypeptide precursor [Contains: Saposin A (Protein A); Saposin B-Val; Saposin B (Sphingolipid activator protein 1) (SAP-1) (Cerebroside sulfate activator) (CSAct) (Dispersin) (Sulfatide/GM1 activator); Saposin C (Co-beta-glucosidase) (A1 activator) (Glucosylceramidase activator) (Sphingolipid activator protein 2) (SAP-2); Saposin D (Protein C) (Component C)] - Homo sapiens (Human)
900	3.7	SAR1B		0.975987	0.999238	1.05973	0.987993	1.02948	1.042	0.0593492	GTP-binding protein SAR1b (GTBPB) - Homo sapiens (Human)
675	4.78	SC23B		1.02246	0.989453	0.988692	1.01123	0.989072	0.978087	-0.0319651	Protein transport protein Sec23B (SEC23-related protein B) - Homo sapiens (Human)
1161	2.09	SC24B		1.26679	0.927119	0.628409	1.13339	0.777764	0.686225	-0.543246	Protein transport protein Sec24B (SEC24-related protein B) - Homo sapiens (Human)
534	6.28	SC24C		1.24628	1.16263	1.10972	1.12314	1.13617	1.0116	0.0166435	Protein transport protein Sec24C (SEC24-related protein C) - Homo sapiens (Human)
850	4	SCAM2		1.18195	1.30719	1.40664	1.09097	1.35692	1.24377	0.314716	Secretory carrier-associated membrane protein 2 (Secretory carrier membrane protein 2) - Homo sapiens (Human)
1418	2	SCAM3		1.20714	1.13576	1.23151	1.10357	1.18364	1.07255	0.101051	Secretory carrier-associated membrane protein 3 (Secretory carrier membrane protein 3) - Homo sapiens (Human)
1383	2	SCML2		1.00785	0.801515	0.97739	1.00392	0.889452	0.885976	-0.174661	Sex comb on midleg-like protein 2 - Homo sapiens (Human)
1297	2.01	SCYL2		1.37135	1.67449	2.053	1.18568	1.86374	1.57188	0.652493	SCY1-like protein 2 (Coated vesicle-associated kinase of 104 kDa) - Homo sapiens (Human)
741	4.26	SDOS		0.974858	1.12189	1.07823	0.987429	1.10006	1.11407	0.155836	Protein syndesmos (NUDT16-like protein 1) - Homo sapiens (Human)
472	7.3	SEC13		1.0542	0.989664	0.970644	1.0271	0.980154	0.954294	-0.0674938	SEC13-related protein (SEC13-like protein 1) - Homo sapiens (Human)
938	3.32	SEH1L		1.13762	1.18029	1.10164	1.06881	1.14096	1.06751	0.0942463	Nucleoporin SEH1-like (SEC13-like protein) - Homo sapiens (Human)
1315	2.01	SELB		1.26985	1.25979	1.09475	1.13493	1.17727	1.03731	0.0528479	Selenocysteine-specific elongation factor (Elongation factor sec) (Eukaryotic elongation factor, selenocysteine-tRNA-specific) - Homo sapiens (Human)
665	4.84	SEPT9		1.14823	1.05911	1.27978	1.07412	1.16944	1.08875	0.122673	Septin-9 (MLL septin-like fusion protein) (MLL septin-like fusion protein MSF-A) (Ovarian/Breast septin) (Ov/Br septin) (Septin D1) - Homo sapiens (Human)
1237	2.03	SERC		1.18812	1.54849	1.25499	1.09406	1.40174	1.28123	0.357528	Phosphoserine aminotransferase (EC 2.6.1.52) (PSAT) - Homo sapiens (Human)
303	10.77	SET1A		1.03187	0.821213	0.934421	1.01594	0.877817	0.864048	-0.210816	Histone-lysine N-methyltransferase, H3 lysine-4 specific SET1 (EC 2.1.1.43) (Set1/Ash2 histone methyltransferase complex subunit SET1) (SET domain-containing protein 1A) - Homo sapiens (Human)
200	14.87	SF01		1.00027	0.783317	0.877838	1.00013	0.830577	0.830466	-0.268007	Splicing factor 1 (Zinc finger protein 162) (Transcription factor ZFM1) (Zinc finger gene in MEN1 locus) (Mammalian branch point-binding protein mBBP) (BBP) - Homo sapiens (Human)
168	16.51	SF3A1		1.01013	0.916827	0.886269	1.00507	0.901548	0.897003	-0.156815	Splicing factor 3 subunit 1 (Spliceosome-associated protein 114) (SAP 114) (SF3a120) - Homo sapiens (Human)
627	5.43	SF3A2		1.08273	1.13126	1.03632	1.04136	1.08379	1.04074	0.0576135	Splicing factor 3A subunit 2 (Spliceosome-associated protein 62) (SAP 62) (SF3a66) - Homo sapiens (Human)
620	5.47	SF3A3		1.02786	1.009	1.09013	1.01393	1.04956	1.03515	0.0498338	Splicing factor 3A subunit 3 (Spliceosome-associated protein 61) (SAP 61) (SF3a60) - Homo sapiens (Human)
31	40.39	SF3B1		1.03106	1.02985	0.983489	1.01553	1.00667	0.991275	-0.0126422	Splicing factor 3B subunit 1 (Spliceosome-associated protein 155) (SAP 155) (SF3b155) (Pre-mRNA-splicing factor SF3b 155 kDa subunit) - Homo sapiens (Human)
158	18.01	SF3B2		0.995261	1.01592	1.04067	0.99763	1.0283	1.03074	0.0436817	Splicing factor 3B subunit 2 (Spliceosome-associated protein 145) (SAP 145) (SF3b150) (Pre-mRNA-splicing factor SF3b 145 kDa subunit) - Homo sapiens (Human)
46	34.52	SFPQ		1.05793	1.11732	1.08513	1.02896	1.10123	1.07023	0.0979167	Splicing factor, proline- and glutamine-rich (Polypyrimidine tract-binding protein-associated-splicing factor) (PTB-associated-splicing factor) (PSF) (DNA-binding p52/p100 complex, 100 kDa subunit) (100 kDa DNA-pairing protein) (hPOMp100) - Homo sapiens (Human)
355	9.6	SFR11		1.10204	0.938204	0.943328	1.05102	0.940766	0.895096	-0.159885	Splicing factor arginine/serine-rich 11 (Arginine-rich 54 kDa nuclear protein) (p54) - Homo sapiens (Human)
423	8.07	SFR15		1.18355	1.17589	1.19214	1.09177	1.18401	1.08449	0.117013	Splicing factor, arginine/serine-rich 15 (CTD-binding SR-like protein RA4) - Homo sapiens (Human)
362	9.4	SFRS4		1.0058	1.13047	1.0323	1.0029	1.08139	1.07826	0.108707	Splicing factor, arginine/serine-rich 4 (Pre-mRNA-splicing factor SRP75) (SRP001LB) - Homo sapiens (Human)
1299	2.01	SFRS8		1.01256	0.887145	0.91767	1.00628	0.902407	0.896776	-0.157181	Splicing factor, arginine/serine-rich 8 (Suppressor of white apricot protein homolog) - Homo sapiens (Human)
505	6.73	SH3K1		0.961	1.52185	1.51586	0.9805	1.51886	1.54907	0.631398	SH3 domain-containing kinase-binding protein 1 (Cbl-interacting protein of 85 kDa) (Human Src-family kinase-binding protein 1) (HSB-1) (CD2-binding protein 3) (CD2BP3) - Homo sapiens (Human)
1146	2.12	SH3L1		0.966414	1.05668	1.14144	0.983207	1.09906	1.11783	0.160705	SH3 domain-binding glutamic acid-rich-like protein - Homo sapiens (Human)
258	12.28	SIN3A		1.19844	0.973922	0.930518	1.09922	0.95222	0.86627	-0.207112	Paired amphipathic helix protein Sin3a (Transcriptional corepressor Sin3a) (Histone deacetylase complex subunit Sin3a) - Homo sapiens (Human)
1038	2.66	SIRT6		0.992148	1.20119	1.10715	0.996074	1.15417	1.15872	0.212533	Mono-ADP-ribosyltransferase sirtuin-6 (EC 2.4.2.31) (SIR2-like protein 6) - Homo sapiens (Human)
343	9.96	SK2L2		0.97701	0.945996	0.934652	0.988505	0.940324	0.951259	-0.0720899	Superkiller viralicidic activity 2-like 2 (EC 3.6.1.-) (ATP-dependent helicase SKIV2L2) - Homo sapiens (Human)
1041	2.65	SKAP2		0.756528	1.07711	1.11029	0.878264	1.0937	1.2453	0.316492	Src kinase-associated phosphoprotein 2 (Src family-associated phosphoprotein 2) (Src kinase-associated phosphoprotein 55-related protein) (SKAP55 homolog) (SKAP-HOM) (SKAP-55HOM) (Src-associated adapter protein with PH and SH3 domains) (Pyk2/RAFTK-associated protein) (Retinoic acid-induced protein 70) - Homo sapiens (Human)
961	3.14	SMC4		0.845318	1.14785	1.02767	0.922659	1.08776	1.17894	0.237491	Structural maintenance of chromosomes protein 4 (Chromosome-associated polypeptide C) (hCAP-C) (XCAP-C homolog) - Homo sapiens (Human)
86	24.66	SMCA2		1.03133	0.936826	0.928686	1.01567	0.932756	0.918369	-0.122854	Probable global transcription activator SNF2L2 (EC 3.6.1.-) (ATP-dependent helicase SMARCA2) (SNF2-alpha) (SWI/SNF-related matrix-associated actin-dependent regulator of chromatin subfamily A member 2) (hBRM) - Homo sapiens (Human)
441	7.84	SMCA4		1.03407	1.03841	0.969922	1.01703	1.00416	0.987345	-0.0183734	Probable global transcription activator SNF2L4 (EC 3.6.1.-) (ATP-dependent helicase SMARCA4) (SNF2-beta) (BRG-1 protein) (Mitotic growth and transcription activator) (Brahma protein homolog 1) (SWI/SNF-related matrix-associated actin-dependent regulator of chromatin subfamily A member 4) - Homo sapiens (Human)
180	15.86	SMCA5		0.969256	1.02491	0.946003	0.984628	0.985457	1.00084	0.00121452	SWI/SNF-related matrix-associated actin-dependent regulator of chromatin subfamily A member 5 (EC 3.6.1.-) (SWI/SNF-related matrix-associated actin-dependent regulator of chromatin A5) (Sucrose nonfermenting protein 2 homolog) (hSNF2H) - Homo sapiens (Human)
213	14.24	SMRC1		1.02416	0.889088	0.865074	1.01208	0.877081	0.866611	-0.206544	SWI/SNF-related matrix-associated actin-dependent regulator of chromatin subfamily C member 1 (SWI/SNF complex 155 kDa subunit) (BRG1-associated factor 155) - Homo sapiens (Human)
149	18.84	SMRC2		0.975279	1.05772	1.03406	0.987639	1.04589	1.05898	0.0826759	SWI/SNF-related matrix-associated actin-dependent regulator of chromatin subfamily C member 2 (SWI/SNF complex 170 kDa subunit) (BRG1-associated factor 170) - Homo sapiens (Human)
553	6.06	SND1		1.0952	1.00649	1.03899	1.0476	1.02274	0.976273	-0.0346435	Staphylococcal nuclease domain-containing protein 1 (p100 co-activator) (100 kDa coactivator) (EBNA2 coactivator p100) (Tudor domain-containing protein 11) - Homo sapiens (Human)
414	8.19	SNRPA		1.0104	0.925116	0.883237	1.0052	0.904177	0.8995	-0.152804	U1 small nuclear ribonucleoprotein A (U1 snRNP protein A) (U1A protein) (U1-A) - Homo sapiens (Human)
428	8.01	SNUT1		0.925252	0.879427	0.892703	0.962626	0.886065	0.920467	-0.119563	U4/U6.U5 tri-snRNP-associated protein 1 (U4/U6.U5 tri-snRNP-associated 110 kDa protein) (Squamous cell carcinoma antigen recognized by T cells 1) (SART-1) (hSART-1) (hSnu66) - Homo sapiens (Human)
238	13.15	SNUT2		0.983098	0.844467	0.831828	0.991549	0.838147	0.845291	-0.24248	U4/U6.U5 tri-snRNP-associated protein 2 (U4/U6.U5 tri-snRNP-associated 65 kDa protein) (65K) (Inactive ubiquitin-specific peptidase 39) (SAD1 homolog) - Homo sapiens (Human)
539	6.18	SON		0.984257	0.956721	0.985888	0.992128	0.971304	0.979011	-0.0306034	SON protein (SON3) (Negative regulatory element-binding protein) (NRE-binding protein) (DBP-5) (Bax antagonist selected in saccharomyces 1) (BASS1) - Homo sapiens (Human)
1241	2.02	SP100		0.980295	1.66992	1.65029	0.990148	1.66011	1.67662	0.745559	Nuclear autoantigen Sp-100 (Speckled 100 kDa) (Nuclear dot-associated Sp100 protein) (Lysp100b) - Homo sapiens (Human)
1154	2.1	SP110		1.05801	2.14628	1.7947	1.029	1.97049	1.91495	0.937309	Sp110 nuclear body protein (Speckled 110 kDa) (Transcriptional coactivator Sp110) (Interferon-induced protein 41/75) - Homo sapiens (Human)
1360	2	SP3		0.885367	1.11799	1.16535	0.942684	1.14167	1.21108	0.2763	Transcription factor Sp3 (SPR-2) - Homo sapiens (Human)
1373	2	SPB10		1.03237	0.772295	0.849761	1.01618	0.811028	0.798112	-0.325336	Serpin B10 (Bomapin) (Protease inhibitor 10) - Homo sapiens (Human)
1184	2.06	SPB8		1.05475	0.931941	0.856884	1.02738	0.894412	0.87058	-0.199952	Serpin B8 (Cytoplasmic antiproteinase 2) (CAP-2) (CAP2) (Protease inhibitor 8) - Homo sapiens (Human)
1462	2	SPC24		0.975558	0.782389	1.03677	0.987779	0.909582	0.920835	-0.118985	Kinetochore protein Spc24 (hSpc24) - Homo sapiens (Human)
1435	2	SPEE		0.966652	0.867708	0.757314	0.983326	0.812511	0.826288	-0.275283	Spermidine synthase (EC 2.5.1.16) (Putrescine aminopropyltransferase) (SPDSY) - Homo sapiens (Human)
436	7.9	SPF45		1.03686	1.02278	0.990848	1.01843	1.00682	0.988594	-0.0165497	Splicing factor 45 (45 kDa-splicing factor) (RNA-binding motif protein 17) - Homo sapiens (Human)
410	8.28	SPS1		0.929239	0.913525	0.937096	0.964619	0.925311	0.959249	-0.060022	Selenide, water dikinase 1 (EC 2.7.9.3) (Selenophosphate synthetase 1) (Selenium donor protein 1) - Homo sapiens (Human)
959	3.15	SPS2		1.19724	0.874989	1.10973	1.09862	0.992361	0.90328	-0.146756	Selenide, water dikinase 2 (EC 2.7.9.3) (Selenophosphate synthetase 2) (Selenium donor protein 2) - Homo sapiens (Human)
950	3.21	SPT16		0.918827	1.04352	1.02463	0.959413	1.03407	1.07782	0.108114	FACT complex subunit SPT16 (Facilitates chromatin transcription complex subunit SPT16) (hSPT16) (FACT 140 kDa subunit) (FACTp140) (Chromatin-specific transcription elongation factor 140 kDa subunit) - Homo sapiens (Human)
626	5.43	SPT6H		1.08599	1.11387	1.09617	1.043	1.10502	1.05947	0.0833394	Transcription elongation factor SPT6 (hSPT6) (Tat-cotransactivator 2 protein) (Tat-CT2 protein) - Homo sapiens (Human)
140	19.36	SPTA2		0.906685	1.27265	1.23666	0.953343	1.25466	1.31606	0.396225	Spectrin alpha chain, brain (Spectrin, non-erythroid alpha chain) (Alpha-II spectrin) (Fodrin alpha chain) - Homo sapiens (Human)
175	16.26	SPTB2		1.04922	1.25397	1.33291	1.02461	1.29344	1.26237	0.336139	Spectrin beta chain, brain 1 (Spectrin, non-erythroid beta chain 1) (Beta-II spectrin) (Fodrin beta chain) - Homo sapiens (Human)
873	3.85	SRP09		0.994812	0.898338	0.786712	0.997406	0.842525	0.844716	-0.243461	Signal recognition particle 9 kDa protein (SRP9) - Homo sapiens (Human)
1065	2.48	SRP68		0.951601	1.31474	1.25801	0.9758	1.28638	1.31828	0.398654	Signal recognition particle 68 kDa protein (SRP68) - Homo sapiens (Human)
664	4.88	SRPR		0.802454	1.11388	1.04956	0.901227	1.08172	1.20027	0.263359	Signal recognition particle receptor subunit alpha (SR-alpha) (Docking protein alpha) (DP-alpha) - Homo sapiens (Human)
1100	2.27	SRPRB		1.1903	1.18919	1.17991	1.09515	1.18455	1.08163	0.113207	Signal recognition particle receptor subunit beta (SR-beta) (Protein APMCF1) - Homo sapiens (Human)
144	19.15	SRRM2		1.03455	1.0209	1.0461	1.01727	1.0335	1.01595	0.0228319	Serine/arginine repetitive matrix protein 2 (Serine/arginine-rich splicing factor-related nuclear matrix protein of 300 kDa) (Ser/Arg-related nuclear matrix protein) (SR-related nuclear matrix protein of 300 kDa) (Splicing coactivator subunit SRm300) (300 kDa nuclear matrix antigen) - Homo sapiens (Human)
809	4.01	SSF1		1.27334	0.887825	0.703565	1.13667	0.795695	0.700022	-0.514528	Suppressor of SWI4 1 homolog (Ssf-1) (Peter Pan homolog) - Homo sapiens (Human)
287	11.33	STAG2		1.19693	1.14573	1.17606	1.09847	1.1609	1.05683	0.0797491	Cohesin subunit SA-2 (Stromal antigen 2) (SCC3 homolog 2) - Homo sapiens (Human)
473	7.29	STAT1		1.16541	1.71271	1.80726	1.08271	1.75999	1.62554	0.700922	Signal transducer and activator of transcription 1-alpha/beta (Transcription factor ISGF-3 components p91/p84) - Homo sapiens (Human)
1072	2.42	STAT6		0.982744	0.983286	0.983034	0.991372	0.98316	0.991716	-0.0120005	Signal transducer and activator of transcription 6 (IL-4 Stat) - Homo sapiens (Human)
324	10.33	STK10		1.26651	1.62536	1.65577	1.13325	1.64057	1.44766	0.533722	Serine/threonine-protein kinase 10 (EC 2.7.11.1) (Lymphocyte-oriented kinase) - Homo sapiens (Human)
1390	2	STK4		0.997127	1.71083	1.33311	0.998563	1.52197	1.52416	0.608013	Serine/threonine-protein kinase 4 (EC 2.7.11.1) (STE20-like kinase MST1) (MST-1) (Mammalian STE20-like protein kinase 1) (Serine/threonine-protein kinase Krs-2) - Homo sapiens (Human)
849	4	STRN		1.25442	1.59878	1.46339	1.12721	1.53109	1.3583	0.4418	Striatin - Homo sapiens (Human)
866	3.92	STT3A		0.962	1.04161	0.832044	0.981	0.936825	0.95497	-0.0664729	Dolichyl-diphosphooligosaccharide--protein glycosyltransferase subunit STT3A (EC 2.4.1.119) (Oligosaccharyl transferase subunit STT3A) (STT3-A) (B5) (Integral membrane protein 1) (TMC) - Homo sapiens (Human)
1434	2	STX4		1.11378	1.08312	0.880635	1.05689	0.981879	0.929026	-0.106209	Syntaxin-4 (Renal carcinoma antigen NY-REN-31) - Homo sapiens (Human)
1306	2.01	SUGT1		0.741659	1.00629	0.961471	0.870829	0.983879	1.12982	0.176091	Suppressor of G2 allele of SKP1 homolog (Sgt1) (Putative 40-6-3 protein) - Homo sapiens (Human)
274	11.89	SUH		0.981052	1.12561	1.0647	0.990526	1.09515	1.10563	0.144867	Recombining binding protein suppressor of hairless (J kappa-recombination signal-binding protein) (RBP-J kappa) (RBP-J) (RBP-JK) (CBF-1) (Renal carcinoma antigen NY-REN-30) - Homo sapiens (Human)
624	5.44	SUZ12		0.91754	1.0656	1.03521	0.95877	1.05041	1.09558	0.131689	Polycomb protein SUZ12 (Suppressor of zeste 12 protein homolog) (Joined to JAZF1 protein) (Chromatin precipitated E2F target 9 protein) (ChET 9 protein) - Homo sapiens (Human)
633	5.36	SYCC		0.91727	1.52499	1.48151	0.958635	1.50325	1.56811	0.649031	Cysteinyl-tRNA synthetase, cytoplasmic (EC 6.1.1.16) (Cysteine--tRNA ligase) (CysRS) - Homo sapiens (Human)
1212	2.04	SYCM		1.11579	0.781196	0.846803	1.05789	0.813999	0.769452	-0.378097	Probable cysteinyl-tRNA synthetase, mitochondrial precursor (EC 6.1.1.16) (Cysteine--tRNA ligase) (CysRS) - Homo sapiens (Human)
250	12.5	SYDC		0.968272	1.15675	1.1101	0.984136	1.13342	1.15169	0.203753	Aspartyl-tRNA synthetase, cytoplasmic (EC 6.1.1.12) (Aspartate--tRNA ligase) (AspRS) (Cell proliferation-inducing gene 40 protein) - Homo sapiens (Human)
901	3.7	SYDM		1.04031	0.809753	0.820913	1.02015	0.815333	0.799225	-0.323326	Aspartyl-tRNA synthetase, mitochondrial precursor (EC 6.1.1.12) (Aspartate--tRNA ligase) (AspRS) - Homo sapiens (Human)
1148	2.11	SYEP		1.02027	1.1926	1.20764	1.01014	1.20012	1.18808	0.248628	Bifunctional aminoacyl-tRNA synthetase [Includes: Glutamyl-tRNA synthetase (EC 6.1.1.17) (Glutamate--tRNA ligase); Prolyl-tRNA synthetase (EC 6.1.1.15) (Proline--tRNA ligase)] - Homo sapiens (Human)
422	8.09	SYFB		0.973902	0.802413	0.728464	0.986951	0.765438	0.775559	-0.366692	Phenylalanyl-tRNA synthetase beta chain (EC 6.1.1.20) (Phenylalanine--tRNA ligase beta chain) (PheRS) - Homo sapiens (Human)
686	4.69	SYG		0.994316	0.937367	0.95783	0.997158	0.947599	0.950299	-0.0735461	Glycyl-tRNA synthetase (EC 6.1.1.14) (Glycine--tRNA ligase) (GlyRS) - Homo sapiens (Human)
832	4	SYIC		0.927914	0.95307	1.05265	0.963957	1.00286	1.04036	0.057082	Isoleucyl-tRNA synthetase, cytoplasmic (EC 6.1.1.5) (Isoleucine--tRNA ligase) (IleRS) (IRS) - Homo sapiens (Human)
969	3.06	SYLC		0.921746	0.882578	0.8959	0.960873	0.889239	0.925449	-0.111775	Leucyl-tRNA synthetase, cytoplasmic (EC 6.1.1.4) (Leucine--tRNA ligase) (LeuRS) - Homo sapiens (Human)
215	14.16	SYMPK		0.992925	0.915075	0.939701	0.996463	0.927388	0.93068	-0.103643	Symplekin - Homo sapiens (Human)
307	10.66	SYNC		0.950202	0.901863	0.8278	0.975101	0.864831	0.886915	-0.173133	Asparaginyl-tRNA synthetase, cytoplasmic (EC 6.1.1.22) (Asparagine--tRNA ligase) (AsnRS) - Homo sapiens (Human)
725	4.33	SYNE3		1.0859	1.18067	1.26665	1.04295	1.22366	1.17327	0.230534	Nesprin-3 - Homo sapiens (Human)
973	3.04	SYQ		1.04873	1.13454	0.937987	1.02436	1.03626	1.01162	0.0166639	Glutaminyl-tRNA synthetase (EC 6.1.1.18) (Glutamine--tRNA ligase) (GlnRS) - Homo sapiens (Human)
552	6.06	SYRC		0.947438	0.94989	0.944908	0.973719	0.947399	0.97297	-0.0395335	Arginyl-tRNA synthetase, cytoplasmic (EC 6.1.1.19) (Arginine--tRNA ligase) (ArgRS) - Homo sapiens (Human)
285	11.42	SYTC		0.924323	1.02766	1.00718	0.962161	1.01742	1.05743	0.0805618	Threonyl-tRNA synthetase, cytoplasmic (EC 6.1.1.3) (Threonine--tRNA ligase) (ThrRS) - Homo sapiens (Human)
24	43.7	SYV		1.16915	2.0455	2.09103	1.08458	2.06827	1.90698	0.931293	Valyl-tRNA synthetase (EC 6.1.1.9) (Valine--tRNA ligase) (ValRS) (Protein G7a) - Homo sapiens (Human)
488	6.95	SYWC		1.08063	1.18649	1.17385	1.04032	1.18017	1.13443	0.181973	Tryptophanyl-tRNA synthetase, cytoplasmic (EC 6.1.1.2) (Tryptophan--tRNA ligase) (TrpRS) (IFP53) (hWRS) - Homo sapiens (Human)
407	8.36	TADBP		0.934472	0.948774	0.925174	0.967236	0.936974	0.968713	-0.0458592	TAR DNA-binding protein 43 (TDP-43) - Homo sapiens (Human)
1202	2.05	TAF10		0.927479	0.794653	0.909191	0.96374	0.851922	0.883976	-0.177921	Transcription initiation factor TFIID subunit 10 (Transcription initiation factor TFIID 30 kDa subunit) (TAF(II)30) (TAFII-30) (TAFII30) (STAF28) - Homo sapiens (Human)
1129	2.16	TAF4		1.03075	1.12434	1.11585	1.01538	1.1201	1.10313	0.141609	Transcription initiation factor TFIID subunit 4 (TBP-associated factor 4) (Transcription initiation factor TFIID 135 kDa subunit) (TAF(II)135) (TAFII-135) (TAFII135) (TAFII-130) (TAFII130) - Homo sapiens (Human)
1218	2.03	TAF5		0.942063	0.816739	0.895418	0.971032	0.856079	0.881617	-0.181775	Transcription initiation factor TFIID subunit 5 (Transcription initiation factor TFIID 100 kDa subunit) (TAF(II)100) (TAFII-100) (TAFII100) - Homo sapiens (Human)
1461	2	TAF7		0.909624	0.804898	0.967907	0.954812	0.886403	0.928353	-0.107255	Transcription initiation factor TFIID subunit 7 (Transcription initiation factor TFIID 55 kDa subunit) (TAF(II)55) (TAFII-55) (TAFII55) - Homo sapiens (Human)
197	15.09	TAGL2		0.985007	0.885373	0.899189	0.992503	0.892281	0.89902	-0.153574	Transgelin-2 (SM22-alpha homolog) - Homo sapiens (Human)
254	12.42	TALDO		1.05962	0.917645	0.939724	1.02981	0.928685	0.901801	-0.149119	Transaldolase (EC 2.2.1.2) - Homo sapiens (Human)
748	4.21	TBG2		0.913241	1.15307	1.05644	0.956621	1.10475	1.15485	0.207707	Tubulin gamma-2 chain (Gamma-2 tubulin) - Homo sapiens (Human)
1416	2	TBL3		1.35041	1.19445	1.13238	1.1752	1.16341	0.989966	-0.0145488	WD repeat protein SAZD (Transducin beta-like 3 protein) - Homo sapiens (Human)
446	7.77	TCEA1		0.990993	0.77456	0.837841	0.995497	0.806201	0.809848	-0.304278	Transcription elongation factor A protein 1 (Transcription elongation factor S-II protein 1) (Transcription elongation factor TFIIS.o) - Homo sapiens (Human)
199	14.93	TCOF		1.06402	1.01693	1.10478	1.03201	1.06085	1.02795	0.0397726	Treacle protein (Treacher Collins syndrome protein) - Homo sapiens (Human)
404	8.42	TCP4		0.989934	1.30972	1.32293	0.994967	1.31633	1.32298	0.403797	Activated RNA polymerase II transcriptional coactivator p15 (SUB1 homolog) (Positive cofactor 4) (PC4) (p14) - Homo sapiens (Human)
1389	2	TDP1		0.598377	1.11427	0.872046	0.799189	0.993156	1.2427	0.313484	Transcription factor Dp-1 (E2F dimerization partner 1) (DRTF1-polypeptide 1) (DRTF1) - Homo sapiens (Human)
566	6.01	TERF2		0.987193	0.670623	0.600838	0.993597	0.635731	0.639828	-0.644245	Telomeric repeat-binding factor 2 (TTAGGG repeat-binding factor 2) (Telomeric DNA-binding protein) - Homo sapiens (Human)
300	10.95	TF3C1		0.997943	0.969716	0.979166	0.998971	0.974441	0.975444	-0.035869	General transcription factor 3C polypeptide 1 (Transcription factor IIIC-subunit alpha) (TF3C-alpha) (TFIIIC 220 kDa subunit) (TFIIIC220) (TFIIIC box B-binding subunit) - Homo sapiens (Human)
1359	2	TF3C3		0.833013	0.889741	0.842406	0.916507	0.866073	0.944972	-0.0816566	General transcription factor 3C polypeptide 3 (Transcription factor IIIC-subunit gamma) (TF3C-gamma) (TFIIIC 102 kDa subunit) (TFIIIC102) - Homo sapiens (Human)
864	3.97	TFAM		0.910753	0.956582	1.12608	0.955377	1.04133	1.08997	0.124286	Transcription factor A, mitochondrial precursor (mtTFA) (Mitochondrial transcription factor 1) (MtTF1) (Transcription factor 6-like 2) - Homo sapiens (Human)
763	4.1	TFCP2		1.03977	1.35867	1.2902	1.01988	1.32444	1.29862	0.376975	Alpha-globin transcription factor CP2 (Transcription factor LSF) (SAA3 enhancer factor) - Homo sapiens (Human)
1394	2	TFE2		0.84175	0.970134	1.03921	0.920875	1.00467	1.091	0.125651	Transcription factor E2-alpha (Immunoglobulin enhancer-binding factor E12/E47) (Transcription factor 3) (TCF-3) (Immunoglobulin transcription factor 1) (Transcription factor ITF-1) (Kappa-E2-binding factor) - Homo sapiens (Human)
360	9.44	TFR1		0.882524	0.676624	0.688966	0.941262	0.682795	0.725404	-0.463144	Transferrin receptor protein 1 (TfR1) (TR) (TfR) (Trfr) (CD71 antigen) (T9) (p90) - Homo sapiens (Human)
910	3.65	THIC		0.931096	1.05151	1.10407	0.965548	1.07779	1.11625	0.158658	Acetyl-CoA acetyltransferase, cytosolic (EC 2.3.1.9) (Cytosolic acetoacetyl-CoA thiolase) (Acetyl CoA transferase-like protein) - Homo sapiens (Human)
755	4.16	THIL		0.949997	0.699457	0.78187	0.974999	0.740664	0.759656	-0.396581	Acetyl-CoA acetyltransferase, mitochondrial precursor (EC 2.3.1.9) (Acetoacetyl-CoA thiolase) (T2) - Homo sapiens (Human)
265	12.08	THIO		1.06443	0.945185	0.966101	1.03221	0.955643	0.925819	-0.111198	Thioredoxin (Trx) (ATL-derived factor) (ADF) (Surface-associated sulphydryl protein) (SASP) - Homo sapiens (Human)
333	10.04	THOC1		0.990355	0.944639	0.940982	0.995177	0.94281	0.947379	-0.077986	THO complex subunit 1 (Tho1) (Nuclear matrix protein p84) - Homo sapiens (Human)
318	10.4	THOC2		0.905573	0.864809	0.827645	0.952787	0.846227	0.88816	-0.171108	THO complex subunit 2 (Tho2) - Homo sapiens (Human)
263	12.15	THOC4		0.885539	0.907098	0.95932	0.94277	0.933209	0.989859	-0.0147045	THO complex subunit 4 (Tho4) (Ally of AML-1 and LEF-1) (Transcriptional coactivator Aly/REF) (bZIP-enhancing factor BEF) - Homo sapiens (Human)
442	7.84	THOC6		0.991535	1.0676	0.949892	0.995767	1.00875	1.01303	0.0186823	THO complex subunit 6 homolog (WD repeat protein 58) - Homo sapiens (Human)
867	3.92	THYN1		1.08419	0.978291	1.02758	1.04209	1.00293	0.962423	-0.0552567	Thymocyte nuclear protein 1 (Thymocyte protein Thy28) - Homo sapiens (Human)
40	36.83	TIF1B		1.05485	0.945095	0.902626	1.02742	0.92386	0.899201	-0.153284	Transcription intermediary factor 1-beta (TIF1-beta) (Tripartite motif-containing protein 28) (Nuclear corepressor KAP-1) (KRAB-associated protein 1) (KAP-1) (KRAB-interacting protein 1) (KRIP-1) (RING finger protein 96) - Homo sapiens (Human)
857	4	TIM13		1.05607	0.723369	0.720958	1.02803	0.722163	0.70247	-0.509492	Mitochondrial import inner membrane translocase subunit Tim13 - Homo sapiens (Human)
1106	2.22	TIM44		0.70586	0.956942	0.897166	0.85293	0.927054	1.08691	0.120226	Import inner membrane translocase subunit TIM44, mitochondrial precursor - Homo sapiens (Human)
76	25.97	TKT		0.980941	0.956006	0.923327	0.99047	0.939666	0.948707	-0.0759657	Transketolase (EC 2.2.1.1) (TK) - Homo sapiens (Human)
19	47.86	TLN1		1.04523	1.34887	1.2712	1.02261	1.31003	1.28106	0.357343	Talin-1 - Homo sapiens (Human)
1317	2.01	TM109		1.20067	0.890944	0.977462	1.10033	0.934203	0.849017	-0.236134	Transmembrane protein 109 precursor (Mitsugumin-23) (Mg23) - Homo sapiens (Human)
1479	2	TM14C		0.952708	0.860565	1.02187	0.976354	0.941216	0.964011	-0.0528788	Transmembrane protein 14C - Homo sapiens (Human)
1226	2.03	TM9S2		1.06371	0.812836	0.862155	1.03186	0.837496	0.811639	-0.30109	Transmembrane 9 superfamily protein member 2 precursor (p76) - Homo sapiens (Human)
985	2.94	TMEDA		1.05566	1.53989	1.62027	1.02783	1.58008	1.5373	0.620394	Transmembrane emp24 domain-containing protein 10 precursor (Transmembrane protein Tmp21) (21 kDa transmembrane-trafficking protein) (p24delta) (S31III125) (S31I125) (Tmp-21-I) - Homo sapiens (Human)
652	5.04	TMM33		0.880191	1.27338	1.14533	0.940096	1.20936	1.28642	0.363359	Transmembrane protein 33 (DB83 protein) - Homo sapiens (Human)
787	4.03	TNAP2		0.955432	2.25701	2.29996	0.977716	2.27848	2.33041	1.22059	Tumor necrosis factor, alpha-induced protein 2 (Primary response gene B94 protein) - Homo sapiens (Human)
788	4.03	TNPO3		0.999096	1.14734	1.21847	0.999548	1.18291	1.18344	0.242988	Transportin-3 (Transportin-SR) (TRN-SR) (Importin-12) - Homo sapiens (Human)
336	10.01	TOIP1		1.02631	1.15775	1.14212	1.01315	1.14994	1.13501	0.182701	Torsin-1A-interacting protein 1 - Homo sapiens (Human)
69	28.26	TOP1		0.980606	0.9628	1.03414	0.990303	0.998471	1.00825	0.0118505	DNA topoisomerase 1 (EC 5.99.1.2) (DNA topoisomerase I) - Homo sapiens (Human)
374	8.98	TOP2A		1.01131	0.932769	0.93622	1.00566	0.934494	0.92924	-0.105878	DNA topoisomerase 2-alpha (EC 5.99.1.3) (DNA topoisomerase II, alpha isozyme) - Homo sapiens (Human)
14	50.8	TOP2B		0.912612	0.995869	0.973374	0.956306	0.984621	1.02961	0.0420964	DNA topoisomerase 2-beta (EC 5.99.1.3) (DNA topoisomerase II, beta isozyme) - Homo sapiens (Human)
1198	2.05	TOPB1		0.866213	0.836874	0.850738	0.933107	0.843806	0.904297	-0.145131	DNA topoisomerase 2-binding protein 1 (DNA topoisomerase II-binding protein 1) (DNA topoisomerase IIbeta-binding protein 1) (TopBP1) - Homo sapiens (Human)
1459	2	TOR3A		1.45247	1.2234	1.24662	1.22624	1.23501	1.00716	0.0102894	Torsin-3A precursor (Torsin family 3 member A) (ATP-dependent interferon-responsive protein) - Homo sapiens (Human)
945	3.23	TPM3		0.955945	0.994093	1.02957	0.977972	1.01183	1.03462	0.0491047	Tropomyosin alpha-3 chain (Tropomyosin-3) (Tropomyosin gamma) (hTM5) - Homo sapiens (Human)
37	37.66	TPR		0.987655	1.00623	1.09204	0.993827	1.04914	1.05565	0.0781377	Nucleoprotein TPR - Homo sapiens (Human)
733	4.29	TR100		1.0537	0.97404	1.02497	1.02685	0.999507	0.973371	-0.0389383	Thyroid hormone receptor-associated protein complex 100 kDa component (Trap100) (Thyroid hormone receptor-associated protein 4) (Vitamin D3 receptor-interacting protein complex component DRIP100) (Activator-recruited cofactor 100 kDa component) (ARC100) - Homo sapiens (Human)
1478	2	TR112		0.724835	0.569523	0.593477	0.862418	0.5815	0.674267	-0.568608	TRM112-like protein - Homo sapiens (Human)
427	8.01	TR150		0.981583	0.965264	0.989526	0.990792	0.977395	0.986479	-0.0196399	Thyroid hormone receptor-associated protein 3 (Thyroid hormone receptor-associated protein complex 150 kDa component) (Trap150) - Homo sapiens (Human)
811	4.01	TREF1		0.936194	0.700848	0.751006	0.968097	0.725927	0.749849	-0.415327	Transcriptional-regulating factor 1 (Transcriptional-regulating protein 132) (Zinc finger transcription factor TReP-132) (Zinc finger protein rapa) (Breast cancer anti-estrogen resistance 2) - Homo sapiens (Human)
1415	2	TRI22		1.04294	2.53141	1.86663	1.02147	2.19902	2.15279	1.10621	Tripartite motif-containing protein 22 (RING finger protein 94) (50 kDa-stimulated trans-acting factor) (Staf-50) - Homo sapiens (Human)
142	19.25	TRIPC		0.935236	1.22316	1.27444	0.967618	1.2488	1.29059	0.368032	Thyroid receptor-interacting protein 12 (TRIP-12) - Homo sapiens (Human)
128	20.33	TRRAP		0.971436	0.937798	0.931844	0.985718	0.934821	0.948365	-0.076485	Transformation/transcription domain-associated protein (350/400 kDa PCAF-associated factor) (PAF350/400) (STAF40) (Tra1 homolog) - Homo sapiens (Human)
1305	2.01	TRUA		1.09408	0.890223	0.830331	1.04704	0.860277	0.821629	-0.283441	tRNA pseudouridine synthase A (EC 5.4.99.12) (tRNA-uridine isomerase I) (tRNA pseudouridylate synthase I) - Homo sapiens (Human)
1030	2.71	TRY1		0.776729	0.771057	1.00843	0.888364	0.889744	1.00155	0.0022384	Trypsin-1 precursor (EC 3.4.21.4) (Trypsin I) (Cationic trypsinogen) (Serine protease 1) - Homo sapiens (Human)
1256	2.02	TTC17		1.4608	1.33492	1.12846	1.2304	1.23169	1.00105	0.00150986	Tetratricopeptide repeat protein 17 (TPR repeat protein 17) - Homo sapiens (Human)
1382	2	TTK		0.882476	1.17848	0.812929	0.941238	0.995705	1.05787	0.0811596	Dual specificity protein kinase TTK (EC 2.7.12.1) (Phosphotyrosine picked threonine-protein kinase) (PYT) - Homo sapiens (Human)
1285	2.01	TXND5		0.958848	1.18302	1.25985	0.979424	1.22143	1.24709	0.318567	Thioredoxin domain-containing protein 5 precursor (Thioredoxin-like protein p46) (Endoplasmic reticulum protein ERp46) - Homo sapiens (Human)
1367	2	TYPH		0.573151	2.81708	2.05796	0.786576	2.43752	3.09891	1.63176	Thymidine phosphorylase precursor (EC 2.4.2.4) (TdRPase) (TP) (Platelet-derived endothelial cell growth factor) (PD-ECGF) (Gliostatin) - Homo sapiens (Human)
525	6.46	TYY1		0.972677	0.932216	0.965528	0.986338	0.948872	0.962015	-0.0558695	Transcriptional repressor protein YY1 (Yin and yang 1) (YY-1) (Delta transcription factor) (NF-E1) - Homo sapiens (Human)
1135	2.14	U3IP2		0.858239	0.99022	0.673279	0.92912	0.83175	0.895202	-0.159715	U3 small nucleolar RNA-interacting protein 2 (U3 small nucleolar ribonucleoprotein-associated 55 kDa protein) (U3 snoRNP-associated 55 kDa protein) (U3-55K) (RRP9 homolog) - Homo sapiens (Human)
6	68.15	U520		0.963745	1.0915	1.03025	0.981872	1.06088	1.08046	0.111651	U5 small nuclear ribonucleoprotein 200 kDa helicase (EC 3.6.1.-) (U5 snRNP-specific 200 kDa protein) (U5-200KD) (Activating signal cointegrator 1 complex subunit 3-like 1) (BRR2 homolog) - Homo sapiens (Human)
1071	2.44	UBCP1		0.800551	1.40646	1.35561	0.900275	1.38103	1.53401	0.61731	Ubiquitin-like domain-containing CTD phosphatase 1 (EC 3.1.3.16) - Homo sapiens (Human)
693	4.61	UBE1		1.0295	0.982218	0.948907	1.01475	0.965562	0.951526	-0.0716843	Ubiquitin-activating enzyme E1 (A1S9 protein) - Homo sapiens (Human)
1278	2.02	UBE2S		0.899778	0.646505	0.632717	0.949889	0.639611	0.673353	-0.570564	Ubiquitin-conjugating enzyme E2 S (EC 6.3.2.19) (Ubiquitin-protein ligase S) (Ubiquitin carrier protein S) (Ubiquitin-conjugating enzyme E2-24 kDa) (E2-EPF5) - Homo sapiens (Human)
1179	2.07	UBP2L		0.765852	0.855329	0.822806	0.882926	0.839067	0.950325	-0.0735067	Ubiquitin-associated protein 2-like (Protein NICE-4) - Homo sapiens (Human)
1221	2.03	UBP36		0.840828	0.99562	0.921299	0.920414	0.95846	1.04134	0.0584348	Ubiquitin carboxyl-terminal hydrolase 36 (EC 3.1.2.15) (Ubiquitin thioesterase 36) (Ubiquitin-specific-processing protease 36) (Deubiquitinating enzyme 36) - Homo sapiens (Human)
457	7.55	UBP48		0.903838	0.704416	0.677442	0.951919	0.690929	0.725827	-0.462302	Ubiquitin carboxyl-terminal hydrolase 48 (EC 3.1.2.15) (Ubiquitin thioesterase 48) (Ubiquitin-specific-processing protease 48) (Deubiquitinating enzyme 48) - Homo sapiens (Human)
1380	2	UBP5		1.29801	1.11276	1.34477	1.149	1.22877	1.06942	0.0968259	Ubiquitin carboxyl-terminal hydrolase 5 (EC 3.1.2.15) (Ubiquitin thioesterase 5) (Ubiquitin-specific-processing protease 5) (Deubiquitinating enzyme 5) (Isopeptidase T) - Homo sapiens (Human)
1376	2	UBP51		1.06946	1.35682	1.01831	1.03473	1.18757	1.14771	0.198756	Ubiquitin carboxyl-terminal hydrolase 51 (EC 3.1.2.15) (Ubiquitin thioesterase 51) (Ubiquitin-specific-processing protease 51) (Deubiquitinating enzyme 51) - Homo sapiens (Human)
288	11.33	UBP7		1.01669	0.916232	0.814787	1.00835	0.865509	0.858345	-0.22037	Ubiquitin carboxyl-terminal hydrolase 7 (EC 3.1.2.15) (Ubiquitin thioesterase 7) (Ubiquitin-specific-processing protease 7) (Deubiquitinating enzyme 7) (Herpesvirus-associated ubiquitin-specific protease) - Homo sapiens (Human)
1210	2.04	UBP8		0.973146	1.2776	1.32137	0.986573	1.29949	1.31717	0.397442	Ubiquitin carboxyl-terminal hydrolase 8 (EC 3.1.2.15) (Ubiquitin thioesterase 8) (Ubiquitin-specific-processing protease 8) (Deubiquitinating enzyme 8) (hUBPy) - Homo sapiens (Human)
580	6	UCRP		1.02	2.65354	2.62195	1.01	2.63774	2.61163	1.38495	Interferon-induced 17 kDa protein precursor [Contains: Ubiquitin cross-reactive protein (hUCRP) (Interferon-induced 15 kDa protein)] - Homo sapiens (Human)
955	3.17	UGGG1		1.05989	1.20475	1.48838	1.02995	1.34656	1.30741	0.386713	UDP-glucose:glycoprotein glucosyltransferase 1 precursor (EC 2.4.1.-) (UDP-glucose ceramide glucosyltransferase-like 1) (UDP--Glc:glycoprotein glucosyltransferase) (HUGT1) - Homo sapiens (Human)
392	8.61	UHRF1		1.01426	0.670116	0.71677	1.00713	0.693443	0.688535	-0.538398	E3 ubiquitin-protein ligase UHRF1 (EC 6.3.2.-) (Ubiquitin-like PHD and RING finger domain-containing protein 1) (Ubiquitin-like-containing PHD and RING finger domains protein 1) (Inverted CCAAT box-binding protein of 90 kDa) (Transcription factor ICBP90) (Nuclear zinc finger protein Np95) (Nuclear protein 95) (HuNp95) (RING finger protein 106) - Homo sapiens (Human)
420	8.11	UN13D		1.12346	1.07243	1.02936	1.06173	1.0509	0.989797	-0.014795	Unc-13 homolog D (Munc13-4) - Homo sapiens (Human)
205	14.69	UN84B		0.969528	1.04695	1.05729	0.984764	1.05212	1.0684	0.0954472	Sad1/unc-84-like protein 2 (Rab5-interacting protein) (Rab5IP) - Homo sapiens (Human)
616	5.52	UQCR2		1.07277	1.04429	0.944917	1.03639	0.994606	0.959687	-0.0593647	Ubiquinol-cytochrome-c reductase complex core protein 2, mitochondrial precursor (EC 1.10.2.2) (Core protein II) (Complex III subunit II) - Homo sapiens (Human)
44	35.34	URP2		1.00913	1.64141	1.56414	1.00456	1.60278	1.5955	0.674005	Unc-112-related protein 2 (Kindlin-3) (MIG2-like) - Homo sapiens (Human)
902	3.7	UTP18		1.10959	0.707764	0.760765	1.0548	0.734265	0.69612	-0.522593	U3 small nucleolar RNA-associated protein 18 homolog (WD repeat protein 50) - Homo sapiens (Human)
542	6.15	UTP20		0.849598	0.610325	0.697642	0.924799	0.653983	0.707163	-0.499886	Small subunit processome component 20 homolog (Down-regulated in metastasis protein) (Protein Key-1A6) (Novel nucleolar protein 73) (NNP73) - Homo sapiens (Human)
101	22.82	VASP		1.37099	2.13347	2.26599	1.1855	2.19973	1.85554	0.891836	Vasodilator-stimulated phosphoprotein (VASP) - Homo sapiens (Human)
876	3.83	VAT1		1.06314	0.958087	1.0018	1.03157	0.979943	0.949954	-0.0740711	Synaptic vesicle membrane protein VAT-1 homolog (EC 1.-.-.-) - Homo sapiens (Human)
638	5.23	VATB2		1.11083	0.994819	1.35251	1.05541	1.17367	1.11204	0.153213	Vacuolar ATP synthase subunit B, brain isoform (EC 3.6.3.14) (V-ATPase B2 subunit) (Vacuolar proton pump B isoform 2) (Endomembrane proton pump 58 kDa subunit) (HO57) - Homo sapiens (Human)
138	19.62	VIME		0.849623	0.933649	0.998596	0.924811	0.966122	1.04467	0.0630471	Vimentin - Homo sapiens (Human)
541	6.16	VINC		1.1438	0.976492	0.911893	1.0719	0.944193	0.880858	-0.183019	Vinculin (Metavinculin) - Homo sapiens (Human)
831	4	VP33A		0.955272	1.27777	1.17883	0.977636	1.2283	1.2564	0.329293	Vacuolar protein sorting-associated protein 33A (hVPS33A) - Homo sapiens (Human)
1188	2.06	VPS11		1.01762	1.0647	1.08187	1.00881	1.07329	1.06391	0.0893817	Vacuolar protein sorting-associated protein 11 homolog (hVPS11) (RING finger protein 108) - Homo sapiens (Human)
1002	2.85	VPS39		1.08674	1.07591	1.02245	1.04337	1.04918	1.00557	0.00801525	Vam6/Vps39-like protein (hVam6p) - Homo sapiens (Human)
477	7.15	VPS4B		1.10211	1.12433	1.13633	1.05105	1.13033	1.07542	0.104905	Vacuolar protein sorting-associating protein 4B (Suppressor of K(+) transport growth defect 1) (Protein SKD1) - Homo sapiens (Human)
206	14.69	VRK1		0.927637	0.861199	0.923349	0.963818	0.892274	0.92577	-0.111274	Serine/threonine-protein kinase VRK1 (EC 2.7.11.1) (Vaccinia-related kinase 1) - Homo sapiens (Human)
341	9.98	WAPL		1.0137	1.05887	1.04199	1.00685	1.05043	1.04328	0.0611283	Wings apart-like protein homolog (Friend of EBNA2 protein) - Homo sapiens (Human)
357	9.55	WASP		0.92359	1.11967	1.16317	0.961795	1.14142	1.18676	0.24703	Wiskott-Aldrich syndrome protein (WASp) - Homo sapiens (Human)
1104	2.26	WDHD1		0.955599	1.04315	1.06868	0.9778	1.05591	1.07989	0.110882	WD repeat and HMG-box DNA-binding protein 1 (Acidic nucleoplasmic DNA-binding protein 1) (And-1) - Homo sapiens (Human)
504	6.73	WDR1		1.07995	1.47247	1.40714	1.03998	1.4398	1.38446	0.469319	WD repeat protein 1 (Actin-interacting protein 1) (AIP1) (NORI-1) - Homo sapiens (Human)
1378	2	WDR3		1.17952	0.763286	0.723874	1.08976	0.74358	0.682334	-0.551449	WD repeat protein 3 - Homo sapiens (Human)
643	5.16	WDR33		1.05878	1.0996	1.05726	1.02939	1.07843	1.04764	0.0671429	WD repeat protein 33 (WD repeat protein WDC146) - Homo sapiens (Human)
812	4.01	WDR36		0.996951	0.749333	0.743162	0.998476	0.746247	0.747387	-0.420073	WD repeat protein 36 (T-cell activation WD repeat-containing protein) (TA-WDRP) - Homo sapiens (Human)
773	4.06	WDR43		0.958884	0.871692	0.923727	0.979442	0.89771	0.916552	-0.125711	WD repeat protein 43 - Homo sapiens (Human)
1159	2.09	WDR74		1.33736	1.01523	1.04281	1.16868	1.02902	0.880495	-0.183613	WD repeat protein 74 (NOP seven-associated protein 1) - Homo sapiens (Human)
1098	2.27	XAB2		0.899758	1.05002	0.886292	0.949879	0.968155	1.01924	0.0274944	XPA-binding protein 2 (HCNP protein) - Homo sapiens (Human)
139	19.43	XPO1		0.957512	0.9254	0.921655	0.978756	0.923528	0.943573	-0.0837943	Exportin-1 (Exp1) (Chromosome region maintenance 1 protein homolog) - Homo sapiens (Human)
595	5.75	XPO4		0.883074	0.879122	0.986636	0.941537	0.932879	0.990804	-0.0133284	Exportin-4 (Exp4) - Homo sapiens (Human)
986	2.92	XPO5		1.15214	0.941381	0.907389	1.07607	0.924385	0.859036	-0.219209	Exportin-5 (Exp5) (Ran-binding protein 21) - Homo sapiens (Human)
770	4.07	XRCC1		1.6381	1.08293	1.13745	1.31905	1.11019	0.84166	-0.248691	DNA-repair protein XRCC1 (X-ray repair cross-complementing protein 1) - Homo sapiens (Human)
758	4.12	ZBT7B		0.966655	1.45199	1.48354	0.983327	1.46776	1.49265	0.577874	Zinc finger and BTB domain-containing protein 7B (Zinc finger protein 67 homolog) (Zfp-67) (Zinc finger protein Th-POK) (T-helper-inducing POZ/Krueppel-like factor) (Krueppel-related zinc finger protein cKrox) (hcKrox) (Zinc finger and BTB domain-containing protein 15) - Homo sapiens (Human)
1077	2.38	ZC11A		1.12913	1.39849	1.37645	1.06456	1.38747	1.30332	0.382191	Zinc finger CCCH domain-containing protein 11A - Homo sapiens (Human)
1115	2.19	ZC313		1.08256	0.912999	1.39636	1.04128	1.15468	1.10891	0.149139	Zinc finger CCCH domain-containing protein 13 - Homo sapiens (Human)
1060	2.51	ZN131		0.918648	0.790949	0.583551	0.959324	0.68725	0.71639	-0.481183	Zinc finger protein 131 - Homo sapiens (Human)
269	12.04	ZN207		1.0637	0.845196	0.905941	1.03185	0.875569	0.84854	-0.236945	Zinc finger protein 207 - Homo sapiens (Human)
611	5.59	ZN326		0.972312	0.907624	0.852947	0.986156	0.880286	0.892643	-0.163844	Zinc finger protein 326 - Homo sapiens (Human)
897	3.71	ZN451		0.856917	1.01226	0.809016	0.928459	0.91064	0.980809	-0.0279561	Zinc finger protein 451 (Coactivator for steroid receptors) - Homo sapiens (Human)
366	9.29	ZN516		1.01037	0.916431	0.915881	1.00518	0.916156	0.911431	-0.133795	Zinc finger protein 516 - Homo sapiens (Human)
587	5.89	ZN638		0.991948	1.21988	1.12182	0.995974	1.17085	1.17558	0.233378	Zinc finger protein 638 (Nuclear protein 220) (Zinc-finger matrin-like protein) (Cutaneous T-cell lymphoma-associated antigen se33-1) (CTCL tumor antigen se33-1) - Homo sapiens (Human)
1095	2.3	ZN682		0.911152	0.812114	0.553898	0.955576	0.683006	0.714758	-0.484473	Zinc finger protein 682 - Homo sapiens (Human)
1251	2.02	ZN687		1.05667	0.932112	1.02966	1.02834	0.980884	0.953856	-0.068156	Zinc finger protein 687 - Homo sapiens (Human)
814	4.01	ZYX		0.970397	1.00967	1.23914	0.985198	1.12441	1.1413	0.190677	Zyxin (Zyxin-2) - Homo sapiens (Human)

## Sheet: Table S1c
Table S1c. Selected A. phagocytophilum gene expression profiling study results among infected neutrophils, ATRA-differentiatied HL-60 cells and NB4 cells.
GeneID	Symbol	NF-κB pathway	description	Aliases	other_designations	map_location	chromosome	genomic_nucleotide_accession.version	start_position	end_position	orientation	exon_count	OMIM	Borjesson LFC2*	p val**	Dumler LFC2	FDR***	Lee LFC2	Pedra	adj pval****	Differential Gene Expression
283106	CSNK2A3	atypical	casein kinase 2 alpha 3	CSNK2A1P	casein kinase II subunit alpha 3|casein kinase 2, alpha 1 polypeptide pseudogene|casein kinase 2, alpha 3 polypeptide	11p15.4	11	NC_000011.10	11351942	11353250	minus	1				0.0278941	1				0
128178	EDARADD	non-canonical	EDAR associated death domain	ECTD11A, ECTD11B, ED3, EDA3	ectodysplasin-A receptor-associated adapter protein|EDAR-associated death domain protein|crinkled homolog|ectodysplasia A receptor associated death domain	1q42.3-q43	1	NC_000001.11	236394286	236484930	plus	7	606603	0	0	Inf	0.864345	-0.944268	0.944268	0.481551	0
388372	CCL4L1	canonical	C-C motif chemokine ligand 4 like 1	AT744.2, CCL4L, LAG-1, LAG1, MIP-1-beta, SCYA4L, SCYA4L1, SCYA4L2	C-C motif chemokine 4-like|CC chemokine ligand 4L1|Lymphocyte activation gene 1 protein|Macrophage inflammatory protein 1-beta|Monocyte adherence-induced protein 5-alpha|Small-inducible cytokine A4-like|chemokine (C-C motif) ligand 4-like 1, telomeric|macrophage inflammatory protein-1b2|small inducible cytokine A4-like	17q12	17						603782								0
60401	EDA2R	non-canonical	ectodysplasin A2 receptor	EDA-A2R, EDAA2R, TNFRSF27, XEDAR	tumor necrosis factor receptor superfamily member 27|EDA-A2 receptor|X-linked ectodysplasin-A2 receptor|ectodysplasin A2 isoform receptor|tumor necrosis factor receptor superfamily member XEDAR	Xq12	X	NC_000023.11	66594384	66639303	minus	9	300276	0.193393	0.516418			-0.0441595	0.0441595	0.951074	0
9560	CCL4L2	canonical	C-C motif chemokine ligand 4 like 2	AT744.2, CCL4L, SCYA4L, SCYQ4L2	C-C motif chemokine 4-like|MIP-1-beta|chemokine (C-C motif) ligand 4-like 2|macrophage inflammatory protein 1-beta|macrophage inflammatory protein-1b2|monocyte adherence-induced protein 5-alpha|small inducible cytokine A4-like	17q12	17	NC_000017.11	36211063	36212873	plus	3	610757								0
353376	TICAM2	canonical	toll like receptor adaptor molecule 2	MyD88-4, TICAM-2, TIRAP3, TIRP, TRAM	TIR domain-containing adapter molecule 2|NF-kappa-B-activating protein 502|TRIF-related adaptor molecule|cytoplasmic adaptor|putative NF-kappa-B-activating protein 502|toll-like receptor adaptor protein 3|toll/interleukin-1 receptor (TIR) domain-containing adapter protein	5q22.3	5	NC_000005.10	115578496	115602479	minus	2	608321			Inf	1				0
55367	PIDD1	canonical	p53-induced death domain protein 1	LRDD, PIDD	p53-induced death domain-containing protein 1|leucine-rich repeat and death domain-containing protein|leucine-rich repeats and death domain containing|p53-induced protein with a death domain	11p15.5	11	NC_000011.10	799179	809867	minus	18	605247			-0.0486859	0.96261	-0.433974	0.433974	0.388385	0
102723407	LOC102723407		immunoglobulin heavy variable 4-38-2-like	IGH, IGH@, IGHV4, IGHV4-30, IGHV4-38-2, IGHV4-b, IGVH, IGVH4-39, IGVH4-b, IGVH4b, IgA, IgT, ighv	immunoglobulin heavy variable 4-38-2-like|IG c1051_heavy_IGHV4-39_IGHD7-27_IGHJ3|IG c1120_heavy_IGHV4-39_IGHD3-22_IGHJ4|IG c1168_heavy_IGHV4-39_IGHD2-2_IGHJ5|IG c116_heavy_IGHV4-39_IGHD7-27_IGHJ4|IG c1418_heavy_IGHV4-39_IGHD3-3_IGHJ4|IG c151_heavy_IGHV4-39_IGHD5-24_IGHJ6|IG c168_heavy_IGHV4-39_IGHD6-13_IGHJ5|IG c192_heavy_IGHV4-39_IGHD3-10_IGHJ2|IG c20_heavy_IGHV4-39_IGHD3-3_IGHJ5|IG c29_heavy_IG…		14														0
257397	TAB3	canonical	TGF-beta activated kinase 1 (MAP3K7) binding protein 3	MAP3K7IP3, NAP1	TGF-beta-activated kinase 1 and MAP3K7-binding protein 3|NF-kappa-B-activating protein 1|NFkB activating protein 1|TAB-3|TAK1-binding protein 3|TGF-beta activated kinase 1 and MAP3K7 binding protein 3|TGF-beta-activated kinase 1-binding protein 3|mitogen-activated protein kinase kinase kinase 7 interacting protein 3	Xp21.2	X	NC_000023.11	30827442	30889391	minus	15	300480	0	0	0.120439	0.586958	0.29667	0.29667	0.205856	0
2921	CXCL3	canonical	C-X-C motif chemokine ligand 3	CINC-2b, GRO3, GROg, MIP-2b, MIP2B, SCYB3	C-X-C motif chemokine 3|GRO-gamma|GRO-gamma(1-73)|GRO3 oncogene|MGSA gamma|MIP2-beta|chemokine (C-X-C motif) ligand 3|growth-regulated protein gamma|macrophage inflammatory protein 2-beta|melanoma growth stimulatory activity gamma	4q13.3	4	NC_000004.12	74036589	74038689	minus	4	139111	1.08451	0.419629	0.79844	0.0560569	-0.46061	0.46061	0.584152	0
29775	CARD10	canonical	caspase recruitment domain family member 10	BIMP1, CARMA3	caspase recruitment domain-containing protein 10|Bcl10 binding protein and activator of NFKB|CARD-containing MAGUK 3 protein|CARD-containing MAGUK protein 3|carma 3	22q13.1	22	NC_000022.11	37490362	37519415	minus	20	607209	0.325686	0.267632	4.01571	4.11939e-33	0.791118	0.791118	0.218373	0
29760	BLNK	canonical	B cell linker	AGM4, BASH-S, LY57, SLP-65, SLP65, bca, BLNK	B-cell linker protein|B cell adaptor containing SH2 domain|B-cell activation|B-cell adapter containing a SH2 domain protein|B-cell adapter containing a Src homology 2 domain protein|Src homology 2 domain-containing leukocyte protein of 65 kDa|Src homology [SH2] domain-containing leukocyte protein of 65 kD|cytoplasmic adapter protein	10q24.1	10	NC_000010.11	96189171	96271569	minus	17	604515	0.128834	0.0759424	-1.40959	0.234153	-0.439688	0.439688	0.766722	0
4050	LTB	non-canonical	lymphotoxin beta	TNFC, TNFSF3, TNLG1C, p33	lymphotoxin-beta|LT-beta|TNF superfamily member 3|TNF-C|lymphotoxin beta (TNF superfamily, member 3)|tumor necrosis factor C|tumor necrosis factor ligand 1C|tumor necrosis factor ligand superfamily member 3	6p21.33	6	NC_000006.12	31580558	31582425	minus	4	600978	-0.0304306	0.958335	0.00780142	1	0.279529	0.279529	0.233186	0
23085	ERC1	canonical	ELKS/RAB6-interacting/CAST family member 1	Cast2, ELKS, ERC-1, RAB6IP2	ELKS/Rab6-interacting/CAST family member 1|RAB6 interacting protein 2	12p13.33	12	NC_000012.12	990030	1495933	plus	30	607127	-0.00415806	0.982479	0.131235	0.468697	-1.04703	1.04703	0.0986912	0
6357	CCL13	non-canonical	C-C motif chemokine ligand 13	CKb10, MCP-4, NCC-1, NCC1, SCYA13, SCYL1	C-C motif chemokine 13|CK-beta-10|chemokine (C-C motif) ligand 13|monocyte chemoattractant protein 4|monocyte chemotactic protein 4|new CC chemokine 1|small inducible cytokine subfamily A (Cys-Cys), member 13|small-inducible cytokine A13	17q12	17	NC_000017.11	34356480	34358610	plus	3	601391	0.361712	0.269368	1.48571	0.994484	2.45488	2.45488	0.0196257	1
10912	GADD45G	canonical	growth arrest and DNA damage inducible gamma	CR6, DDIT2, GADD45gamma, GRP17	growth arrest and DNA damage-inducible protein GADD45 gamma|DDIT-2|DNA damage-inducible transcript 2 protein|GADD45-gamma|cytokine-responsive protein CR6|gadd-related protein, 17 kD	9q22.2	9	NC_000009.12	89605009	89606555	plus	4	604949	0.0876529	0.719594	1.32282	0.00304061	1.26004	1.26004	0.110038	1
10913	EDAR	non-canonical	ectodysplasin A receptor	DL, ECTD10A, ECTD10B, ED1R, ED3, ED5, EDA-A1R, EDA1R, EDA3, HRM1	tumor necrosis factor receptor superfamily member EDAR|EDA-A1 receptor|anhidrotic ectodysplasin receptor 1|downless homolog|downless, mouse, homolog of|ectodermal dysplasia receptor|ectodysplasin 1, anhidrotic receptor	2q13	2	NC_000002.12	108894471	108989256	minus	12	604095	-0.0314196	0.896319	-0.132999	1	-0.557671	0.557671	0.28451	0
4616	GADD45B	canonical	growth arrest and DNA damage inducible beta	GADD45BETA, MYD118	growth arrest and DNA damage-inducible protein GADD45 beta|myeloid differentiation primary response protein MyD118|negative growth regulatory protein MyD118	19p13.3	19	NC_000019.10	2476127	2478259	plus	4	604948	1.09217	0.293795	-0.267089	0.0600265	-0.406789	0.406789	0.179249	0
7188	TRAF5	canonical	TNF receptor associated factor 5	MGC:39780, RNF84	TNF receptor-associated factor 5|RING finger protein 84	1q32.3	1	NC_000001.11	211326594	211374946	plus	14	602356	-0.240449	0.253798	-0.474496	1	2.18374	2.18374	0.0360791	0
79092	CARD14	canonical	caspase recruitment domain family member 14	BIMP2, CARMA2, PRP, PSORS2, PSS1	caspase recruitment domain-containing protein 14|CARD-containing MAGUK protein 2|bcl10-interacting maguk protein 2	17q25.3	17	NC_000017.11	80169992	80209331	plus	26	607211	0.0774755	0.796712	-0.442689	1	2.06381	2.06381	0.0016607	0
10454	TAK1	canonical	TGF-beta activated kinase 1 (MAP3K7) binding protein 1	3'-Tab1, MAP3K7IP1	TGF-beta-activated kinase 1 and MAP3K7-binding protein 1|TAK1-binding protein 1|mitogen-activated protein kinase kinase kinase 7-interacting protein 1|transforming growth factor beta-activated kinase-binding protein 1	22q13.1	22	NC_000022.11	39399780	39437132	plus	12	602615								0
6363	CCL19	non-canonical	C-C motif chemokine ligand 19	CKb11, ELC, MIP-3b, MIP3B, SCYA19	C-C motif chemokine 19|CC chemokine ligand 19|CK beta-11|EBI1-ligand chemokine|MIP-3-beta|beta chemokine exodus-3|chemokine (C-C motif) ligand 19|epstein-Barr virus-induced molecule 1 ligand chemokine|exodus-3|macrophage inflammatory protein 3-beta|small inducible cytokine subfamily A (Cys-Cys), member 19|small-inducible cytokine A19	9p13.3	9	NC_000009.12	34689570	34691276	minus	4	602227	0.953168	0.0524651	Inf	0.0888313	1.24361	1.24361	0.167975	1
2920	CXCL2	canonical	C-X-C motif chemokine ligand 2	CINC-2a, GRO2, GROb, MGSA-b, MIP-2a, MIP2, MIP2A, SCYB2	C-X-C motif chemokine 2|GRO2 oncogene|MGSA beta|MIP2-alpha|chemokine (C-X-C motif) ligand 2|gro-beta|growth-regulated protein beta|macrophage inflammatory protein 2-alpha|melanoma growth stimulatory activity beta	4q13.3	4	NC_000004.12	74097040	74099195	minus	4	139110	1.79895	0.266342	1.04659	0.0022208	1.82808	1.82808	0.0414267	1
51588	PIAS4	canonical	protein inhibitor of activated STAT 4	PIAS-gamma, PIASY, Piasg, ZMIZ6	E3 SUMO-protein ligase PIAS4|RING-type E3 ubiquitin transferase PIAS4|protein inhibitor of activated STAT protein 4|protein inhibitor of activated STAT protein PIASy|protein inhibitor of activated STAT protein gamma|zinc finger, MIZ-type containing 6	19p13.3	19	NC_000019.10	4007736	4039386	plus	12	605989	0.0387171	0.864817	0.329654	0.00959289	-1.07249	1.07249	0.0671422	0
115650	TNFRSF13C	non-canonical	TNF receptor superfamily member 13C	BAFF-R, BAFFR, BROMIX, CD268, CVID4, prolixin	tumor necrosis factor receptor superfamily member 13C|B cell-activating factor receptor|BAFF receptor|BLyS receptor 3	22q13.2	22	NC_000022.11	41922032	41926806	minus	3	606269	0	0	-0.49724	0.586958	0.0422476	0.0422476	0.941387	0
148022	TICAM1	canonical	toll like receptor adaptor molecule 1	IIAE6, MyD88-3, PRVTIRB, TICAM-1, TRIF	TIR domain-containing adapter molecule 1|TIR domain containing adaptor inducing interferon-beta|TIR domain-containing adapter protein inducing IFN-beta|proline-rich, vinculin and TIR domain-containing protein B|putative NF-kappa-B-activating protein 502H|toll-interleukin-1 receptor domain-containing adapter protein inducing interferon beta	19p13.3	19	NC_000019.10	4815932	4831712	minus	3	607601	0.490252	0.389848	0.951491	2.26732e-15	0.134429	0.134429	0.770505	0
4055	LTBR	non-canonical	lymphotoxin beta receptor	D12S370, LT-BETA-R, TNF-R-III, TNFCR, TNFR-RP, TNFR2-RP, TNFR3, TNFRSF3	tumor necrosis factor receptor superfamily member 3|lymphotoxin B receptor|lymphotoxin beta receptor (TNFR superfamily, member 3)|tumor necrosis factor C receptor|tumor necrosis factor receptor 2-related protein|tumor necrosis factor receptor type III	12p13.31	12	NC_000012.12	6375160	6391571	plus	12	600979	0.720182	0.146878	0.30385	0.00708416	1.26321	1.26321	0.021997	0
23118	TAK2	canonical	TGF-beta activated kinase 1 (MAP3K7) binding protein 2	CHTD2, MAP3K7IP2, TAB-2	TGF-beta-activated kinase 1 and MAP3K7-binding protein 2|TAK1-binding protein 2|mitogen-activated protein kinase kinase kinase 7-interacting protein 2	6q25.1	6	NC_000006.12	149217926	149411611	plus	15	605101								0
597	BCL2A1	canonical	BCL2 related protein A1	ACC-1, ACC-2, ACC1, ACC2, BCL2L5, BFL1, GRS, HBPA1	bcl-2-related protein A1|bcl-2-like protein 5|bcl2-L-5|hematopoietic BCL2-related protein A1|hemopoietic-specific early response protein|protein BFL-1	15q25.1	15	NC_000015.10	79960892	79971196	minus	3	601056	0.594377	0.361079	0.16028	0.271089	0.0498099	0.0498099	0.893926	0
84433	CARD11	canonical	caspase recruitment domain family member 11	BENTA, BIMP3, CARMA1, IMD11, IMD11A, PPBL	caspase recruitment domain-containing protein 11|CARD-containing MAGUK protein 1|bcl10-interacting maguk protein 3|carma 1	7p22.2	7	NC_000007.14	2906142	3043867	minus	26	607210	0	0	-1.06174	0.0124646	-0.216964	0.216964	0.538525	0
8717	TRADD	canonical	TNFRSF1A associated via death domain	Hs.89862	tumor necrosis factor receptor type 1-associated DEATH domain protein|TNFR1-associated death domain protein|tumor necrosis factor receptor type 1 associated death domain protein|tumor necrosis factor receptor-1-associated protein	16q22.1	16	NC_000016.10	67154185	67159909	minus	6	603500	0.0186199	0.861182	0.467735	0.000563033	-0.198677	0.198677	0.466086	0
7706	TRIM25	canonical	tripartite motif containing 25	EFP, RNF147, Z147, ZNF147	E3 ubiquitin/ISG15 ligase TRIM25|RING finger protein 147|RING-type E3 ubiquitin transferase|RING-type E3 ubiquitin transferase TRIM25|estrogen-responsive finger protein|tripartite motif protein TRIM25|tripartite motif-containing protein 25|ubiquitin/ISG15-conjugating enzyme TRIM25|zinc finger protein 147 (estrogen-responsive finger protein)|zinc finger protein-147	17q22	17	NC_000017.11	56887909	56914049	minus	9	600453	0.193519	0.585613	-0.0267555	1	-0.546818	0.546818	0.122004	0
5336	PLCG2	canonical	phospholipase C gamma 2	APLAID, FCAS3, PLC-IV, PLC-gamma-2	1-phosphatidylinositol 4,5-bisphosphate phosphodiesterase gamma-2|phosphoinositide phospholipase C-gamma-2|phospholipase C, gamma 2 (phosphatidylinositol-specific)|phospholipase C-IV	16q23.3	16	NC_000016.10	81779291	81962685	plus	33	600220	-0.0822551	0.804886	-0.0765364	0.785827	-0.657479	0.657479	0.032338	0
8740	TNFSF14	non-canonical	TNF superfamily member 14	CD258, HVEML, LIGHT, LTg	tumor necrosis factor ligand superfamily member 14|herpesvirus entry mediator ligand|tumor necrosis factor (ligand) superfamily, member 14|tumor necrosis factor ligand 1D|tumor necrosis factor superfamily member 14	19p13.3	19	NC_000019.10	6658126	6670595	minus	6	604520	-0.0999026	0.893933	1.31858	1.37927e-25	-0.168423	0.168423	0.684838	0
27040	LAT	canonical	linker for activation of T cells	IMD521, pp36, LAT	linker for activation of T-cells family member 1|36 kDa phospho-tyrosine adapter protein|36 kDa phospho-tyrosine adaptor protein|linker for activation of T cells, transmembrane adaptor|p36-38	16p11.2	16	NC_000016.10	28984803	28990784	plus	12	602354	-0.133475	0.512803	-0.105636	1	0.412094	0.412094	0.171427	0
114609	TIRAP	canonical	TIR domain containing adaptor protein	BACTS1, Mal, MyD88-2, wyatt	toll/interleukin-1 receptor domain-containing adapter protein|MyD88 adapter-like protein|Toll-like receptor adaptor protein|adapter protein wyatt|adaptor protein Wyatt|toll-interleukin 1 receptor (TIR) domain containing adaptor protein	11q24.2	11	NC_000011.10	126283093	126294933	plus	6	606252	0	0	0.642596	6.04115e-05	1.16532	1.16532	0.275553	0
3929	LBP	both	lipopolysaccharide binding protein	BPIFD2	lipopolysaccharide-binding protein|BPI fold containing family D, member 2|LPS-binding protein	20q11.23	20	NC_000020.11	38346482	38377013	plus	15	151990	0.132169	0.522201	-0.449678	1	0.77886	0.77886	0.533564	0
51135	IRAK4	canonical	interleukin 1 receptor associated kinase 4	IMD67, IPD1, IRAK-4, NY-REN-64, REN64	interleukin-1 receptor-associated kinase 4|renal carcinoma antigen NY-REN-64	12q12	12	NC_000012.12	43758909	43789543	plus	19	606883	0.0675561	0.635449	0.293934	0.0140341	-0.0825185	0.0825185	0.727141	0
9020	MAP3K14	both	mitogen-activated protein kinase kinase kinase 14	FTDCR1B, HS, HSNIK, NIK	mitogen-activated protein kinase kinase kinase 14|NF-kappa-beta-inducing kinase|serine/threonine-protein kinase NIK	17q21.31	17	NC_000017.11	45263119	45317048	minus	17	604655	-0.196439	0.297365	0.0204081	1	-0.0160785	0.0160785	0.952645	0
23643	LY96	canonical	lymphocyte antigen 96	ESOP-1, MD-2, MD2, ly-96	lymphocyte antigen 96|myeloid differentiation protein-2|protein MD-2	8q21.11	8	NC_000008.11	73991275	74099807	plus	7	605243	1.02267	0.401091	5.11669	3.90711e-61	-1.09084	1.09084	0.231624	1
5971	RELB	non-canonical	RELB proto-oncogene, NF-kB subunit	I-REL, IMD53, IREL, REL-B	transcription factor RelB|v-rel avian reticuloendotheliosis viral oncogene homolog B (nuclear factor of kappa light polypeptide gene enhancer in B-cells 3)|v-rel reticuloendotheliosis viral oncogene homolog B, nuclear factor of kappa light polypeptide gene enhancer in B-cells 3	19q13.32	19	NC_000019.10	45001449	45038194	plus	12	604758	0.664091	0.234941	0.690398	4.44585e-11	0.486435	0.486435	0.239928	0
8915	BCL10	canonical	BCL10 immune signaling adaptor	CARMEN, CIPER, CLAP, IMD37, c-E10, mE10	B-cell lymphoma/leukemia 10|B cell CLL/lymphoma 10|CARD containing molecule enhancing NF-kB|CARD-containing apoptotic signaling protein|CARD-containing molecule enhancing NF-kappa-B|CARD-containing proapoptotic protein|CED-3/ICH-1 prodomain homologous E10-like regulator|cCARMEN|caspase-recruiting domain-containing protein|cellular homolog of vCARMEN|cellular-E10|hCLAP|mammalian CARD-containing ad…	1p22.3	1	NC_000001.11	85265776	85276632	minus	5	603517	0.170412	0.624996	0.522928	1.78575e-05	-0.120768	0.120768	0.66399	0
7185	TRAF1	canonical	TNF receptor associated factor 1	EBI6, MGC:10353	TNF receptor-associated factor 1|Epstein-Bar virus-induced protein 6	9q33.2	9	NC_000009.12	120902393	120929171	minus	10	601711	0.97925	0.221601	1.64539	2.90372e-41	1.1948	1.1948	0.169128	1
1896	EDA	canonical	ectodysplasin A	ECTD1, ED1, ED1-A1, ED1-A2-A1, EDA-A2, EDA1, EDA2, HED, HED1, ODT1, STHAGX1, TNLG7C, XHED, XLHED, EDA	ectodysplasin-A|X-linked anhidroitic ectodermal dysplasia protein|oligodontia 1|tumor necrosis factor ligand 7C	Xq13.1	X	NC_000023.11	69616086	70039472	plus	13	300451	-0.0671738	0.864625			-1.0435	1.0435	0.148921	0
1459	CSNK2A2	atypical	casein kinase 2 alpha 2	CK2A2, CK2alpha', CSNK2A1	casein kinase II subunit alpha'|CK II alpha'|casein kinase 2 alpha'|casein kinase 2, alpha prime polypeptide	16q21	16	NC_000016.10	58157907	58198106	minus	13	115442	-0.109183	0.680238	-0.0486925	0.918166	0.267805	0.267805	0.307714	0
6366	CCL21	non-canonical	C-C motif chemokine ligand 21	6Ckine, CKb9, ECL, SCYA21, SLC, TCA4	C-C motif chemokine 21|Efficient Chemoattractant for Lymphocytes|beta chemokine exodus-2|chemokine (C-C motif) ligand 21|secondary lymphoid tissue chemokine|small inducible cytokine subfamily A (Cys-Cys), member 21	9p13.3	9	NC_000009.12	34709005	34710136	minus	4	602737	-0.0517939	0.840207			0.130696	0.130696	0.837037	0
1647	GADD45A	canonical	growth arrest and DNA damage inducible alpha	DDIT1, GADD45	growth arrest and DNA damage-inducible protein GADD45 alpha|DDIT-1|DNA damage-inducible transcript 1 protein|DNA damage-inducible transcript-1|growth arrest and DNA-damage-inducible 45 alpha	1p31.3	1	NC_000001.11	67685201	67688334	plus	4	126335	-0.308614	0.71096	-0.396115	0.000794485	-0.0998943	0.0998943	0.778454	0
5588	PRKCQ	canonical	protein kinase C theta	PRKCT, nPKC-theta	protein kinase C theta type	10p15.1	10	NC_000010.11	6393038	6580646	minus	23	600448	-0.088698	0.487232	-0.35443	0.344291	-0.422471	0.422471	0.108476	0
6351	CCL4	canonical	C-C motif chemokine ligand 4	ACT2, AT744.1, G-26, HC21, LAG-1, LAG1, MIP-1-beta, MIP1B, MIP1B1, SCYA2, SCYA4	C-C motif chemokine 4|G-26 T-lymphocyte-secreted protein|MIP-1-beta(1-69)|PAT 744|SIS-gamma|T-cell activation protein 2|chemokine (C-C motif) ligand 4|lymphocyte activation gene 1 protein|macrophage inflammatory protein 1-beta|secreted protein G-26|small inducible cytokine A4 (homologous to mouse Mip-1b)	17q12	17	NC_000017.11	36103827	36105614	plus	3	182284	1.40924	0.301113			0.247086	0.247086	0.551109	0
1460	CSNK2B	atypical	casein kinase 2 beta	CK2B, CK2N, CSK2B, Ckb1, Ckb2, G5A, POBINDS	casein kinase II subunit beta|CK II beta|CSNK2B-LY6G5B-1072|CSNK2B-LY6G5B-1103|CSNK2B-LY6G5B-532|CSNK2B-LY6G5B-560|CSNK2B-LY6G5B-562|Casein kinase II beta subunit|alternative name: G5a, phosvitin|casein kinase 2, beta polypeptide|casein kinase II b subunit splicing isoform 132|casein kinase II b subunit splicing isoform 247|casein kinase II b subunit splicing isoform 318|casein kinase II b subuni…	6p21.33	6	NC_000006.12	31666080	31670067	plus	7	115441	0.102121	0.60237	0.0611017	1	-0.102183	0.102183	0.632151	0
7187	TRAF3	both	TNF receptor associated factor 3	CAP-1, CAP1, CD40bp, CRAF1, IIAE5, LAP1, RNF118	TNF receptor-associated factor 3|CD40 associated protein 1|CD40 binding protein|CD40 receptor associated factor 1|LMP1-associated protein 1|RING-type E3 ubiquitin transferase TRAF3	14q32.32	14	NC_000014.9	102777449	102911500	plus	15	601896	0.354475	0.333315	0.337758	0.00196924	0.340279	0.340279	0.203213	0
329	BIRC2	both	baculoviral IAP repeat containing 2	API1, HIAP2, Hiap-2, MIHB, RNF48, c-IAP1, cIAP1	baculoviral IAP repeat-containing protein 2|IAP homolog B|IAP-2|NFR2-TRAF signalling complex protein|RING finger protein 48|RING-type E3 ubiquitin transferase BIRC2|TNFR2-TRAF-signaling complex protein 2|apoptosis inhibitor 1|cellular inhibitor of apoptosis 1|inhibitor of apoptosis protein 2	11q22.2	11	NC_000011.10	102347182	102378670	plus	9	601712	-0.259478	0.64455	0.565158	9.22746e-08	-0.0372202	0.0372202	0.875154	0
330	BIRC3	both	baculoviral IAP repeat containing 3	AIP1, API2, CIAP2, HAIP1, HIAP1, IAP-1, MALT2, MIHC, RNF49, c-IAP2	baculoviral IAP repeat-containing protein 3|IAP homolog C|RING finger protein 49|RING-type E3 ubiquitin transferase BIRC3|TNFR2-TRAF signaling complex protein|TNFR2-TRAF-signaling complex protein 1|apoptosis inhibitor 2|cellular inhibitor of apoptosis 2|inhibitor of apoptosis protein 1|mammalian IAP homolog C	11q22.2	11	NC_000011.10	102317373	102339403	plus	9	601721	0.618577	0.384658	1.30482	1.30714e-36	0.611842	0.611842	0.366609	0
3654	IRAK1	canonical	interleukin 1 receptor associated kinase 1	IRAK, pelle	interleukin-1 receptor-associated kinase 1|IRAK-1|Pelle homolog	Xq28	X	NC_000023.11	154010507	154019984	minus	13	300283	0.0806031	0.546905	-0.412933	7.55981e-05	-0.135731	0.135731	0.631852	0
10892	MALT1	canonical	MALT1 paracaspase	IMD12, MLT, MLT1, PCASP1	mucosa-associated lymphoid tissue lymphoma translocation protein 1|MALT1 protease|caspase-like protein|mucosa associated lymphoid tissue lymphoma translocation gene 1|paracaspase-1	18q21.32	18	NC_000018.10	58671420	58754477	plus	19	604860	-0.132698	0.795681	0.502868	8.78552e-06	-0.0927178	0.0927178	0.713982	0
3554	IL1R1	canonical	interleukin 1 receptor type 1	CD121A, D2S1473, IL-1R-alpha, IL1R, IL1RA, P80	interleukin-1 receptor type 1|CD121 antigen-like family member A|IL-1R-1|IL-1RT-1|IL-1RT1|interleukin 1 receptor alpha, type I|interleukin-1 receptor alpha|interleukin-1 receptor type I	2q11.2-q12.1	2	NC_000002.12	102069638	102179874	plus	21	147810	0.466966	0.138931	1.19617	2.88156e-07	0.534578	0.534578	0.108425	0
1540	CYLD	canonical	CYLD lysine 63 deubiquitinase	BRSS, CDMT1, CYLDI, EAC, MFT, MFT1, SBS, TEM, USPL2, CYLD	ubiquitin carboxyl-terminal hydrolase CYLD|cylindromatosis (turban tumor syndrome)|deubiquitinating enzyme CYLD|probable ubiquitin carboxyl-terminal hydrolase CYLD|ubiquitin specific peptidase like 2|ubiquitin thioesterase CYLD|ubiquitin thiolesterase CYLD|ubiquitin-specific-processing protease CYLD	16q12.1	16	NC_000016.10	50742086	50801935	plus	23	605018	0.373899	0.577785	0.71937	1.18667e-12	-0.696578	0.696578	0.515164	0
2919	CXCL1	canonical	C-X-C motif chemokine ligand 1	FSP, GRO1, GROa, MGSA, MGSA-a, NAP-3, SCYB1	growth-regulated alpha protein|C-X-C motif chemokine 1|GRO-alpha(1-73)|GRO1 oncogene (melanoma growth stimulating activity, alpha)|GRO1 oncogene (melanoma growth-stimulating activity)|MGSA alpha|chemokine (C-X-C motif) ligand 1 (melanoma growth stimulating activity, alpha)|fibroblast secretory protein|melanoma growth stimulating activity, alpha|melanoma growth stimulatory activity alpha|neutrophi…	4q13.3	4	NC_000004.12	73869393	73871308	plus	4	155730	1.65192	0.376939			-0.540073	0.540073	0.67608	0
8792	TNFRSF11A	non-canonical	TNF receptor superfamily member 11a	CD265, FEO, LOH18CR1, ODFR, OFE, OPTB7, OSTS, PDB2, RANK, TRANCER	tumor necrosis factor receptor superfamily member 11A|Paget disease of bone 2|loss of heterozygosity, 18, chromosomal region 1|osteoclast differentiation factor receptor|receptor activator of NF-KB|receptor activator of nuclear factor-kappa B|tumor necrosis factor receptor superfamily, member 11a, NFKB activator	18q21.33	18	NC_000018.10	62325310	62391288	plus	12	603499	0.0939793	0.768153	1.15185	0.678522	-1.66184	1.66184	0.0674175	0
4791	NFKB2	non-canonical	nuclear factor kappa B subunit 2	CVID10, H2TF1, LYT-10, LYT10, NF-kB2, p100, p49/p100, p52	nuclear factor NF-kappa-B p100 subunit|DNA-binding factor KBF2|NFKB, p52/p100 subunit|lymphocyte translocation chromosome 10 protein|nuclear factor Kappa-B, subunit 2|nuclear factor NF-kappa-B p52 subunit|nuclear factor of Kappa light chain gene enhancer in B cells 2|nuclear factor of kappa light polypeptide gene enhancer in B-cells 2 (p49/p100)|oncogene Lyt-10|transcription factor NFKB2	10q24.32	10	NC_000010.11	102394110	102402529	plus	25	164012	1.28895	0.177495	1.33633	1.3566e-42	1.1252	1.1252	0.211356	1
6885	MAP3K7	canonical	mitogen-activated protein kinase kinase kinase 7	CSCF, FMD2, MEKK7, TAK1, TGF1a	mitogen-activated protein kinase kinase kinase 7|TGF-beta activated kinase 1|transforming growth factor-beta-activated kinase 1	6q15	6	NC_000006.12	90513579	90587072	minus	17	602614	0.201408	0.198614	0.132099	0.400892	-0.130842	0.130842	0.599146	0
8737	RIPK1	canonical	receptor interacting serine/threonine kinase 1	AIEFL, IMD57, RIP, RIP-1, RIP1	receptor-interacting serine/threonine-protein kinase 1|cell death protein RIP|receptor (TNFRSF)-interacting serine-threonine kinase 1|receptor-interacting protein 1|receptor-interacting protein kinase 1|serine/threonine-protein kinase RIP	6p25.2	6	NC_000006.12	3063967	3115187	plus	16	603453	-0.211371	0.541551	0.25543	0.0481123	0.189746	0.189746	0.464196	0
7186	TRAF2	both	TNF receptor associated factor 2	MGC:45012, RNF117, TRAP, TRAP3	TNF receptor-associated factor 2|E3 ubiquitin-protein ligase TRAF2|RING-type E3 ubiquitin transferase TRAF2|tumor necrosis factor type 2 receptor associated protein 3	9q34.3	9	NC_000009.12	136881933	136926615	plus	15	601895	0.266733	0.207163	-0.127144	0.498672	-0.456973	0.456973	0.432455	0
4067	LYN	canonical	LYN proto-oncogene, Src family tyrosine kinase	JTK8, p53Lyn, p56Lyn	tyrosine-protein kinase Lyn|lck/Yes-related novel protein tyrosine kinase|v-yes-1 Yamaguchi sarcoma viral related oncogene homolog	8q12.1	8	NC_000008.11	55876041	56014169	plus	15	165120	0.837087	0.383252	0.323907	0.0027416	0.178856	0.178856	0.455062	0
5335	PLCG1	canonical	phospholipase C gamma 1	NCKAP3, PLC-II, PLC1, PLC148, PLCgamma1	1-phosphatidylinositol 4,5-bisphosphate phosphodiesterase gamma-1|1-phosphatidyl-D-myo-inositol-4,5-bisphosphate|PLC-148|PLC-gamma-1|inositoltrisphosphohydrolase|monophosphatidylinositol phosphodiesterase|phosphatidylinositol phospholipase C|phosphoinositidase C|phosphoinositide phospholipase C|phosphoinositide phospholipase C-gamma-1|phospholipase C, gamma 1 (formerly subtype 148)|phospholipase …	20q12	20	NC_000020.11	41137519	41177626	plus	32	172420	-0.264173	0.21598	-1.54218	2.75273e-09	-0.108939	0.108939	0.670522	0
1147	CHUK	both	component of inhibitor of nuclear factor kappa B kinase complex	IKBKA, IKK-alpha, IKK1, IKKA, NFKBIKA, TCF16	inhibitor of nuclear factor kappa-B kinase subunit alpha|I-kappa-B kinase 1|I-kappa-B kinase-alpha|IKK-a kinase|IkB kinase alpha subunit|Nuclear factor NFkappaB inhibitor kinase alpha|TCF-16|conserved helix-loop-helix ubiquitous kinase|transcription factor 16	10q24.31	10	NC_000010.11	100188300	100229610	minus	23	600664	-0.311653	0.507747	0.535226	5.15093e-07	0.144748	0.144748	0.51618	0
695	BTK	canonical	Bruton tyrosine kinase	AGMX1, AT, ATK, BPK, IGHD3, IMD1, PSCTK1, XLA	tyrosine-protein kinase BTK|B-cell progenitor kinase|Bruton agammaglobulinemia tyrosine kinase|Bruton's tyrosine kinase|agammaglobulinaemia tyrosine kinase|dominant-negative kinase-deficient Brutons tyrosine kinase|truncated Bruton agammaglobulinemia tyrosine kinase|tyrosine-protein kinase BTK isoform (lacking exon 13 to 17)|tyrosine-protein kinase BTK isoform (lacking exon 14)	Xq22.1	X	NC_000023.11	101349450	101390796	minus	21	300300	-0.119713	0.767685	-0.0814473	0.754215	-0.00456535	0.00456535	0.988176	0
5579	PRKCB	canonical	protein kinase C beta	PKC-beta, PKCB, PKCI(2), PKCbeta1, PRKCB2, PRKCB	protein kinase C beta type|PKC-B|protein kinase C, beta 1 polypeptide	16p12.2-p12.1	16	NC_000016.10	23835983	24220611	plus	17	176970	0.0718176	0.773205	0.0570564	0.864345	0.972176	0.972176	0.164546	0
8517	IKBKG	canonical	inhibitor of nuclear factor kappa B kinase regulatory subunit gamma	AMCBX1, EDAID1, FIP-3, FIP3, Fip3p, IKK-gamma, IKKAP1, IKKG, IMD33, IP, IP1, IP2, IPD2, NEMO, ZC2HC9	NF-kappa-B essential modulator|I-kappa-B kinase subunit gamma|NF-kappa-B essential modifier|ikB kinase subunit gamma|ikB kinase-associated protein 1|incontinentia pigmenti|inhibitor of kappa light polypeptide gene enhancer in B-cells, kinase gamma|inhibitor of nuclear factor kappa B kinase subunit gamma	Xq28	X	NC_000023.11	154541238	154565046	plus	13	300248	0.0540705	0.821331			-0.109581	0.109581	0.596999	0
7535	ZAP70	canonical	zeta chain of T cell receptor associated protein kinase 70	ADMIO2, IMD48, SRK, STCD, STD, TZK, ZAP-70	tyrosine-protein kinase ZAP-70|70 kDa zeta-associated protein|70 kDa zeta-chain associated protein|syk-related tyrosine kinase|zeta chain of T cell receptor associated protein kinase 70kDa|zeta-chain (TCR) associated protein kinase 70kDa|zeta-chain associated protein kinase, 70kD	2q11.2	2	NC_000002.12	97712030	97744327	plus	20	176947	-0.179021	0.0763366	1.73522	0.260561	2.21762	2.21762	0.0022381	1
7329	UBE2I	canonical	ubiquitin conjugating enzyme E2 I	C358B7.1, P18, UBC9	SUMO-conjugating enzyme UBC9|RING-type E3 SUMO transferase UBC9|SUMO-1-protein ligase|SUMO-protein ligase|ubiquitin carrier protein 9|ubiquitin carrier protein I|ubiquitin conjugating enzyme 9|ubiquitin conjugating enzyme E2I|ubiquitin-conjugating enzyme E2I (UBC9 homolog, yeast)|ubiquitin-conjugating enzyme E2I (homologous to yeast UBC9)|ubiquitin-conjugating enzyme UbcE2A|ubiquitin-like protein…	16p13.3	16	NC_000016.10	1309152	1327017	plus	10	601661	-0.110165	0.868031	-0.121205	0.450498	0.455344	0.455344	0.180075	0
8837	CFLAR	canonical	CASP8 and FADD like apoptosis regulator	CASH, CASP8AP1, CLARP, Casper, FLAME, FLAME-1, FLAME1, FLIP, I-FLICE, MRIT, c-FLIP, c-FLIPL, c-FLIPR, c-FLIPS, cFLIP	CASP8 and FADD-like apoptosis regulator|FADD-like antiapoptotic molecule 1|MACH-related inducer of toxicity|caspase homolog|caspase-eight-related protein|caspase-like apoptosis regulatory protein|caspase-related inducer of apoptosis|cellular FLICE-like inhibitory protein|inhibitor of FLICE|testis secretory sperm-binding protein Li 233m|usurpin beta	2q33.1	2	NC_000002.12	201116164	201176687	plus	20	603599	0.386138	0.591802	-0.15549	0.290411	0.322841	0.322841	0.181328	0
3551	IKBKB	canonical	inhibitor of nuclear factor kappa B kinase subunit beta	IKK-beta, IKK2, IKKB, IMD15, IMD15A, IMD15B, NFKBIKB	inhibitor of nuclear factor kappa-B kinase subunit beta|I-kappa-B kinase 2|I-kappa-B-kinase beta|inhibitor of kappa light polypeptide gene enhancer in B-cells, kinase beta|nuclear factor NF-kappa-B inhibitor kinase beta	8p11.21	8	NC_000008.11	42270727	42332460	plus	24	603258	-0.0111532	0.980314	0.0604443	0.839694	-0.278066	0.278066	0.305913	0
3932	LCK	canonical	LCK proto-oncogene, Src family tyrosine kinase	IMD22, LSK, YT16, p56lck, pp58lck	tyrosine-protein kinase Lck|T-lymphocyte specific protein tyrosine kinase p56lck|leukocyte C-terminal Src kinase|lymphocyte cell-specific protein-tyrosine kinase|p56(LSTRA) protein-tyrosine kinase|proto-oncogene tyrosine-protein kinase LCK|t cell-specific protein-tyrosine kinase	1p35.2	1	NC_000001.11	32251265	32286165	plus	13	153390	0.0548763	0.702932	Inf	1	1.19548	1.19548	0.0943077	1
7128	TNFAIP3	canonical	TNF alpha induced protein 3	A20, AISBL, OTUD7C, TNFA1P2	tumor necrosis factor alpha-induced protein 3|OTU domain-containing protein 7C|putative DNA-binding protein A20|tumor necrosis factor inducible protein A20|tumor necrosis factor, alpha induced protein 3|zinc finger protein A20	6q23.3	6	NC_000006.12	137866317	137883312	plus	13	191163	0.737375	0.438126	0.979029	1.9744e-23	0.381773	0.381773	0.280301	0
23586	DDX58	canonical	DExD/H-box helicase 58	RIG-I, RIG1, RIGI, RLR-1, SGMRT2	antiviral innate immune response receptor RIG-I|DEAD (Asp-Glu-Ala-Asp) box polypeptide 58|DEAD box protein 58|DEAD/H (Asp-Glu-Ala-Asp/His) box polypeptide|RNA helicase RIG-I|probable ATP-dependent RNA helicase DDX58|retinoic acid-inducible gene 1 protein|retinoic acid-inducible gene I protein	9p21.1	9	NC_000009.12	32455302	32526196	minus	18	609631	0.433462	0.517734	1.38605	6.48617e-27	0.386895	0.386895	0.205668	0
7189	TRAF6	both	TNF receptor associated factor 6	MGC:3310, RNF85	TNF receptor-associated factor 6|E3 ubiquitin-protein ligase TRAF6|RING finger protein 85|RING-type E3 ubiquitin transferase TRAF6|TNF receptor-associated factor 6, E3 ubiquitin protein ligase|interleukin-1 signal transducer	11p12	11	NC_000011.10	36483769	36510313	minus	9	602355	-0.0912194	0.476387	0.274729	0.0966948	0.292099	0.292099	0.349515	0
4615	MYD88	canonical	MYD88 innate immune signal transduction adaptor	IMD68D, MYD88	myeloid differentiation primary response protein MyD88|mutant myeloid differentiation primary response 88|myeloid differentiation primary response 88|myeloid differentiation primary response gene (88)	3p22.2	3	NC_000003.12	38138661	38143022	plus	6	602170	0.0761486	0.723892	0.2474	0.035214	-0.0550503	0.0550503	0.829377	0
6850	SYK	canonical	spleen associated tyrosine kinase	p72-Syk	tyrosine-protein kinase SYK|spleen tyrosine kinase	9q22.2	9	NC_000009.12	90801600	90898549	plus	16	600085	-0.0357507	0.928931	-0.111602	0.522124	-0.0914671	0.0914671	0.64092	0
4792	NFKBIA	canonical	NFKB inhibitor alpha	EDAID2, IKBA, MAD-3, NFKBI	NF-kappa-B inhibitor alpha|I-kappa-B-alpha|IkappaBalpha|ikB-alpha|major histocompatibility complex enhancer-binding protein MAD3|nuclear factor of kappa light chain gene enhancer in B-cells|nuclear factor of kappa light polypeptide gene enhancer in B-cells inhibitor, alpha	14q13.2	14	NC_000014.9	35401513	35404749	minus	6	164008	0.800214	0.252942	1.01095	3.40912e-25	0.27665	0.27665	0.20557	0
4049	LTA	non-canonical	lymphotoxin alpha	LT, TNFB, TNFSF1, TNLG1E	lymphotoxin-alpha|LT-alpha|TNF superfamily, member 1|TNF-beta|truncated lymphotoxin alpha|tumor necrosis factor beta|tumor necrosis factor ligand 1E|tumor necrosis factor ligand superfamily member 1	6p21.33	6	NC_000006.12	31560550	31574324	plus	8	153440	0.214846	0.394377	0.875589	0.33464	-0.38974	0.38974	0.382722	0
10673	TNFSF13B	non-canonical	TNF superfamily member 13b	BAFF, BLYS, CD257, DTL, TALL-1, TALL1, THANK, TNFSF20, TNLG7A, ZTNF4	tumor necrosis factor ligand superfamily member 13B|ApoL related ligand TALL-1|B-cell-activating factor|B-lymphocyte stimulator|Delta4 BAFF|TNF and ApoL-related leukocyte expressed ligand 1|TNF homolog that activates apoptosis|delta BAFF|dendritic cell-derived TNF-like molecule|epididymis secretory sperm binding protein|tumor necrosis factor (ligand) superfamily, member 13b|tumor necrosis factor …	13q33.3	13	NC_000013.11	108268240	108308484	plus	7	603969	0	0	0.11635	0.592893	0.384758	0.384758	0.276988	0
7412	VCAM1	canonical	vascular cell adhesion molecule 1	CD106, INCAM-100	vascular cell adhesion protein 1|CD106 antigen	1p21.2	1	NC_000001.11	100719742	100739045	plus	9	192225	-0.029566	0.932158	0.234078	1	-1.06545	1.06545	0.157568	0
331	XIAP	canonical	X-linked inhibitor of apoptosis	API3, BIRC4, IAP-3, ILP1, MIHA, XLP2, hIAP-3, hIAP3	E3 ubiquitin-protein ligase XIAP|IAP-like protein|IAP-like protein 1|RING-type E3 ubiquitin transferase XIAP|X-linked IAP|X-linked inhibitor of apoptosis, E3 ubiquitin protein ligase|baculoviral IAP repeat-containing protein 4|inhibitor of apoptosis protein 3	Xq25	X	NC_000023.11	123859708	123913972	plus	10	300079	0.0304208	0.843188	0.499847	4.58355e-06	-0.294926	0.294926	0.349802	0
5328	PLAU	canonical	plasminogen activator, urokinase	ATF, BDPLT5, QPD, UPA, URK, u-PA	urokinase-type plasminogen activator|U-plasminogen activator|plasminogen activator, urinary	10q22.2	10	NC_000010.11	73909182	73917497	plus	12	191840	0.948563	0.395001	-0.489574	1.88142e-05	0.083911	0.083911	0.717186	0
1457	CSNK2A1	atypical	casein kinase 2 alpha 1	CK2A1, CKII, Cka1, Cka2, OCNDS	casein kinase II subunit alpha|CK2 catalytic subunit alpha|casein kinase 2, alpha 1 polypeptide|casein kinase II alpha 1 polypeptide pseudogene|casein kinase II alpha 1 subunit|protein kinase CK2	20p13	20	NC_000020.11	472498	543790	minus	14	115440	0.185397	0.158246	0.167794	0.229262	-0.1815	0.1815	0.417599	0
958	CD40	non-canonical	CD40 molecule	Bp50, CDW40, TNFRSF5, p50	tumor necrosis factor receptor superfamily member 5|B cell surface antigen CD40|B cell-associated molecule|CD40 molecule, TNF receptor superfamily member 5|CD40L receptor	20q13.12	20	NC_000020.11	46118242	46129858	plus	9	109535	0.685779	0.0202371	2.23393	1.81457e-55	0.60591	0.60591	0.0888118	0
959	CD40LG	non-canonical	CD40 ligand	CD154, CD40L, HIGM1, IGM, IMD3, T-BAM, TNFSF5, TRAP, gp39, hCD40L	CD40 ligand|CD40 antigen ligand|CD40-L|T-B cell-activating molecule|T-cell antigen Gp39|TNF-related activation protein|tumor necrosis factor (ligand) superfamily member 5	Xq26.3	X	NC_000023.11	136648158	136660390	plus	5	300386	0.131945	0.469998	Inf	1	-0.795968	0.795968	0.268602	0
598	BCL2L1	canonical	BCL2 like 1	BCL-XL/S, BCL2L, BCLX, Bcl-X, PPP1R52	bcl-2-like protein 1|apoptosis regulator Bcl-X|protein phosphatase 1, regulatory subunit 52	20q11.21	20	NC_000020.11	31664452	31723963	minus	6	600039	0.156914	0.0500601	0.432327	0.000275487	0.220442	0.220442	0.416666	0
8600	TNFSF11	non-canonical	TNF superfamily member 11	CD254, ODF, OPGL, OPTB2, RANKL, TNLG6B, TRANCE, hRANKL2, sOdf	tumor necrosis factor ligand superfamily member 11|TNF-related activation-induced cytokine|osteoclast differentiation factor|osteoprotegerin ligand|receptor activator of nuclear factor kappa B ligand|tumor necrosis factor (ligand) superfamily, member 11|tumor necrosis factor ligand 6B|tumor necrosis factor superfamily member 11	13q14.11	13	NC_000013.11	42562736	42608013	plus	11	602642	-0.0724008	0.430295			-2.30712	2.30712	0.0758202	0
7132	TNFRSF1A	non-canonical	TNF receptor superfamily member 1A	CD120a, FPF, TBP1, TNF-R, TNF-R-I, TNF-R55, TNFAR, TNFR1, TNFR55, TNFR60, p55, p55-R, p60	tumor necrosis factor receptor superfamily member 1A|TNF-R1|TNF-RI|TNFR-I|tumor necrosis factor binding protein 1|tumor necrosis factor receptor 1A isoform beta|tumor necrosis factor receptor type 1|tumor necrosis factor-alpha receptor	12p13.31	12	NC_000012.12	6328771	6342076	minus	11	191190	0.287153	0.658583	0.311095	0.00517298	-0.200756	0.200756	0.390727	0
929	CD14	canonical	CD14 molecule		monocyte differentiation antigen CD14|myeloid cell-specific leucine-rich glycoprotein	5q31.3	5	NC_000005.10	140631732	140633701	minus	3	158120	0.944184	0.487056	-0.445566	0.058818	1.14919	1.14919	0.290372	0
142	PARP1	canonical	poly(ADP-ribose) polymerase 1	ADPRT, ADPRT 1, ADPRT1, ARTD1, PARP, PARP-1, PPOL, pADPRT-1	poly [ADP-ribose] polymerase 1|ADP-ribosyltransferase (NAD+; poly (ADP-ribose) polymerase)|ADP-ribosyltransferase NAD(+)|ADP-ribosyltransferase diphtheria toxin-like 1|DNA ADP-ribosyltransferase PARP1|NAD(+) ADP-ribosyltransferase 1|poly (ADP-ribose) polymerase family, member 1|poly(ADP-ribose) synthetase|poly(ADP-ribosyl)transferase|poly[ADP-ribose] synthase 1|protein poly-ADP-ribosyltransferase…	1q42.12	1	NC_000001.11	226360691	226408093	minus	23	173870	-0.282698	0.103467	-0.710547	1.18405e-12	-0.0475465	0.0475465	0.816021	0
5970	RELA	canonical	RELA proto-oncogene, NF-kB subunit	CMCU, NFKB3, p65	transcription factor p65|NF-kappa-B p65delta3|NF-kappa-B transcription factor p65|nuclear factor NF-kappa-B p65 subunit|nuclear factor of kappa light polypeptide gene enhancer in B-cells 3|v-rel avian reticuloendotheliosis viral oncogene homolog A|v-rel reticuloendotheliosis viral oncogene homolog A	11q13.1	11	NC_000011.10	65653601	65662946	minus	11	164014	0.490005	0.501506	0.137586	0.378607	-0.0996831	0.0996831	0.679493	0
3383	ICAM1	non-canonical	intercellular adhesion molecule 1	BB2, CD54, P3.58	intercellular adhesion molecule 1|ICAM-1|cell surface glycoprotein P3.58|epididymis secretory sperm binding protein|intercellular adhesion molecule 1 (CD54), human rhinovirus receptor|major group rhinovirus receptor	19p13.2	19	NC_000019.10	10271120	10286615	plus	7	147840	0.810624	0.257183	0.986671	3.80526e-23	-0.127178	0.127178	0.641868	0
472	ATM	canonical	ATM serine/threonine kinase	AT1, ATA, ATC, ATD, ATDC, ATE, TEL1, TELO1	serine-protein kinase ATM|A-T mutated|AT mutated|TEL1, telomere maintenance 1, homolog|ataxia telangiectasia mutated	11q22.3	11	NC_000011.10	108222484	108369102	plus	69	607585	-0.164999	0.0784369	-0.115602	0.530849	-0.155882	0.155882	0.720401	0
6387	CXCL12	non-canonical	C-X-C motif chemokine ligand 12	IRH, PBSF, SCYB12, SDF1, TLSF, TPAR1	stromal cell-derived factor 1|chemokine (C-X-C motif) ligand 12|intercrine reduced in hepatomas|pre-B cell growth-stimulating factor	10q11.21	10	NC_000010.11	44292088	44385097	minus	9	600835	0.041243	0.882117			-0.0869142	0.0869142	0.839879	0
596	BCL2	canonical	BCL2 apoptosis regulator	Bcl-2, PPP1R50	apoptosis regulator Bcl-2|B-cell CLL/lymphoma 2|protein phosphatase 1, regulatory subunit 50	18q21.33	18	NC_000018.10	63123346	63320280	minus	6	151430	0.234232	0.518206	-1.56479	7.26175e-31	0.80866	0.80866	0.243921	0
3576	CXCL8	canonical	C-X-C motif chemokine ligand 8	GCP-1, GCP1, IL8, LECT, LUCT, LYNAP, MDNCF, MONAP, NAF, NAP-1, NAP1, SCYB8	interleukin-8|T-cell chemotactic factor|alveolar macrophage chemotactic factor I|beta endothelial cell-derived neutrophil activating peptide|beta-thromboglobulin-like protein|chemokine (C-X-C motif) ligand 8|emoctakin|granulocyte chemotactic protein 1|interleukin 8|lung giant cell carcinoma-derived chemotactic protein|lymphocyte derived neutrophil activating peptide|monocyte-derived neutrophil ch…	4q13.3	4	NC_000004.12	73740569	73743716	plus	3	146930			2.03908	1.5075e-89	0.367181	0.367181	0.127075	0
7099	TLR4	both	toll like receptor 4	ARMD10, CD284, TLR-4, TOLL	toll-like receptor 4|hToll|homolog of Drosophila toll|toll like receptor 4 protein	9q33.1	9	NC_000009.12	117704403	117724735	plus	4	603030	-0.41295	0.426192	-0.30413	0.010884	0.365405	0.365405	0.178434	0
5743	PTGS2	canonical	prostaglandin-endoperoxide synthase 2	COX-2, COX2, GRIPGHS, PGG/HS, PGHS-2, PHS-2, hCox-2	prostaglandin G/H synthase 2|PGH synthase 2|PHS II|cyclooxygenase 2|cyclooxygenase 2b|prostaglandin H2 synthase 2|prostaglandin-endoperoxide synthase 2 (prostaglandin G/H synthase and cyclooxygenase)	1q31.1	1	NC_000001.11	186671791	186680423	minus	10	600262	1.53755	0.198057	2.09652	3.55984e-25	0.922867	0.922867	0.304516	0
3553	IL1B	canonical	interleukin 1 beta	IL-1, IL1-BETA, IL1F2, IL1beta	interleukin-1 beta|IL-1 beta|catabolin|interleukin 1beta|preinterleukin 1 beta|pro-interleukin-1-beta	2q14.1	2	NC_000002.12	112829751	112836843	minus	7	147720	1.82655	0.0997991	3.88741	2.06346e-185	0.243241	0.243241	0.387251	0
4790	NFKB1	canonical	nuclear factor kappa B subunit 1	CVID12, EBP-1, KBF1, NF-kB, NF-kB1, NF-kappa-B1, NF-kappaB, NF-kappabeta, NFKB-p105, NFKB-p50, NFkappaB	nuclear factor NF-kappa-B p105 subunit|DNA-binding factor KBF1|nuclear factor NF-kappa-B p50 subunit|nuclear factor kappa-B DNA binding subunit|nuclear factor of kappa light polypeptide gene enhancer in B-cells 1	4q24	4	NC_000004.12	102501266	102617302	plus	27	164011	0.633161	0.337692	0.820263	9.05109e-17	0.505055	0.505055	0.0959844	0
7124	TNF	canonical	tumor necrosis factor	DIF-alpha, TNFA, TNFSF2, TNLG1F, TNF	tumor necrosis factor|APC1 protein|TNF, macrophage-derived|TNF, monocyte-derived|TNF-a|cachectin|tumor necrosis factor ligand 1F|tumor necrosis factor ligand superfamily member 2|tumor necrosis factor-alpha	6p21.33	6	NC_000006.12	31575565	31578336	plus	4	191160	1.33954	0.221482	1.57212	1.5268e-30	0.0559904	0.0559904	0.866694	0
*LFC - log2 fold change
pval - p value
FDR - false discovery rate
adj pval - adjusted p value
	upregulated >2 fold
	downregulated >2 fold
	significant p value or FDR
1	3 of 4 studies upregulated
0	3 of 4 studies not up- or down-regulated
-1	3 of 4 studies downregulated
References
Borjesson, D.L., Kobayashi, S.D., Whitney, A.R., Voyich, J.M., Argue, C.M., and Deleo, F.R. (2005). Insights into pathogen immune evasion mechanisms: Anaplasma phagocytophilum fails to induce an apoptosis differentiation program in human neutrophils. J. Immunol. 174(10), 6364-6372
Dumler, J.S., Sinclair, S.H., and Shetty, A.C. (2018). Alternative splicing of differentiated myeloid cell transcripts after infection by Anaplasma phagocytophilum impacts a selective group of cellular programs. Front. Cell. Infect. Microbiol. 8, 14. doi: 10.3389/fcimb.2018.00014.
Lee, H.C., Kioi, M., Han, J., Puri, R.K., and Goodman, J.L. (2008). Anaplasma phagocytophilum-induced gene expression in both human neutrophils and HL-60 cells. Genomics 92(3), 144-151. doi: 10.1016/j.ygeno.2008.05.005.
Pedra, J.H., Sukumaran, B., Carlyon, J.A., Berliner, N., and Fikrig, E. (2005). Modulation of NB4 promyelocytic leukemic cell machinery by Anaplasma phagocytophilum. Genomics 86(3), 365-377
